# Supplementary material for: De novo design of anticancer 4-thiazolidinone derivatives: a generative framework shaped by activity cliffs
Source: J Cheminform. 2026 May 11;18:88. doi: 10.1186/s13321-026-01216-3 (PMC13335218; doi:10.1186/s13321-026-01216-3)
Supplement: Supplementary file 1 — Supplementary Material 1. [file 13321_2026_1216_MOESM1_ESM.xlsx]

## Sheet: Result 1
ChEMBL_ID	canonical_smiles	activity_flag	standard_value	pIC50
CHEMBL3261567	C=CCN(CC=C)C(=O)c1cccc(C2SCC(=O)N2c2ccccc2OC)c1	inactive	50000.0	4.301029995663981
CHEMBL560335	C=CCc1cc(/C=C2\SC(=O)NC2=O)c(O)c(-c2cc(/C=C3\SC(=O)NC3=O)c(O)c(CC=C)c2)c1	inactive	76900.0	4.114073660198569
CHEMBL565219	C=CCc1cc(/C=C2\SC(=O)NC2=O)c(O)c(-c2ccc(O)c(CC=C)c2)c1	inactive	91600.0	4.03810452633215
CHEMBL558653	C=CCc1ccc(O)c(-c2cc(/C=C3\SC(=O)NC3=O)c(O)c(CC=C)c2)c1	inactive	101800.0	3.99225222199926
CHEMBL3818310	CC(C)(C)N1/C(=N/c2ccc(Cl)c(C(F)(F)F)c2)SCC1(O)C(F)(F)F	active	3260.0	5.486782399932061
CHEMBL5179225	CC(C)(C)c1ccc(C/N=C2\NC(=O)/C(=C3\CCNC(=O)c4[nH]c5ccccc5c43)S2)cc1	inactive	19340.0	4.713543530253017
CHEMBL5195197	CC(C)(C)c1ccc(C/N=C2\NC(=O)/C(=C3\CCNC(=O)c4[nH]ccc43)S2)cc1	inactive	43870.0	4.357832365595055
OWN_2	O=C1N(CCc2c[NH]c3ccccc32)C(=N\CC)/SC1CC(O)=O	inactive	100000.0	4.0
OWN_16	CC1SC(N(C2CCC(C)CC2)C1=O)C1=CN=C2SC(=CN12)C1CCCCC1	inactive	100000.0	4.0
OWN_21	CC1CCC(CC1)N1C(SCC1=O)C1=CN=C2SC(=CN12)C1CCCCC1	inactive	100000.0	4.0
CHEMBL2316327	CC1Oc2ccc(Br)cc2C=C1/C=C1\SC(=O)N(C)C1=O	inactive	50000.0	4.301029995663981
CHEMBL2316323	CC1Oc2ccc(Br)cc2C=C1/C=C1\SC(=O)NC1=O	inactive	65500.0	4.183758700008217
CHEMBL2316329	CC1Oc2ccc(Br)cc2C=C1/C=C1\SC(=S)N(CC(=O)O)C1=O	inactive	50000.0	4.301029995663981
CHEMBL2316324	CC1Oc2ccc(Br)cc2C=C1/C=C1\SC(=S)NC1=O	inactive	47500.0	4.323306390375134
OWN_13	CC1SC(N(C2CCC(Br)CC2)C1=O)C1=CN=C2SC(=CN12)C1CCCCC1	inactive	100000.0	4.0
OWN_12	CC1SC(N(C2CCC(Cl)CC2)C1=O)C1=CN=C2SC(=CN12)C1CCCCC1	inactive	100000.0	4.0
OWN_14	CC1SC(N(C2CCC(Cl)CC2Cl)C1=O)C1=CN=C2SC(=CN12)C1CCCCC1	inactive	100000.0	4.0
OWN_11	CC1SC(N(C2CCC(F)CC2)C1=O)C1=CN=C2SC(=CN12)C1CCCCC1	inactive	100000.0	4.0
OWN_15	CC1SC(N(C2CCC(CC2)N(=O)=O)C1=O)C1=CN=C2SC(=CN12)C1CCCCC1	inactive	100000.0	4.0
CHEMBL3818182	CCCN1/C(=N/c2ccccc2)SCC1(O)C(F)(F)F	inactive	14320.0	4.844056982028163
CHEMBL3261566	CCN(CC)C(=O)c1cccc(C2SCC(=O)N2c2ccccc2OC)c1	inactive	50000.0	4.301029995663981
CHEMBL4472209	CCN(CC)CCCOc1cc2nccc(Oc3c(F)cc(NC(=O)NN4C(=O)CSC4c4c(F)cccc4F)cc3F)c2cc1OC	active	450.0	6.346787486224656
CHEMBL258039	CCN(CC)c1ccc(CC(=O)Nc2n[nH]c3ccc(N4CCCS4(=O)=O)cc23)cc1	active	50.0	7.301029995663981
CHEMBL2316328	CCN1C(=O)S/C(=C\C2=Cc3cc(Br)ccc3OC2C)C1=O	inactive	100000.0	4.0
CHEMBL2316330	CCN1C(=O)S/C(=C\C2=Cc3cccc(OC)c3OC2)C1=O	inactive	200000.0	3.6989700043360187
CHEMBL2316318	CCN1C(=O)S/C(=C\C2=Cc3ccccc3OC2)C1=O	inactive	200000.0	3.6989700043360187
CHEMBL4460407	CCN1CCN(CCCCOc2cc3nccc(Oc4c(F)cc(NC(=O)NN5C(=O)CSC5c5c(F)cccc5F)cc4F)c3cc2OC)CC1	active	1390.0	5.856985199745905
CHEMBL4587222	CCN1CCN(CCCOc2cc3nccc(Oc4c(F)cc(NC(=O)NN5C(=O)CSC5c5c(F)cccc5F)cc4F)c3cc2OC)CC1	active	350.0	6.455931955649724
CHEMBL4585340	CCN1CCN(CCCOc2cc3nccc(Oc4ccc(C5SCC(=O)N5NC(=O)Nc5ccc(F)cc5F)cc4F)c3cc2OC)CC1	active	1000.0	6.0
CHEMBL4584914	CCN1CCN(CCOc2cc3nccc(Oc4c(F)cc(NC(=O)NN5C(=O)CSC5c5c(F)cccc5F)cc4F)c3cc2OC)CC1	active	1520.0	5.818156412055227
CHEMBL3793638	CCOc1cc([C@@H]2SCC(=O)N2NC(=O)c2cnc(C)cn2)ccc1O	inactive	267078.323389117	3.573361358757037
CHEMBL3794581	CCOc1cc([C@H]2SCC(=O)N2NC(=O)c2nccnc2N)ccc1O	inactive	224208.1990357209	3.6493485098014267
CHEMBL262615	CCOc1ccc(/C=C2/SC(=O)N(CCN)C2=O)cc1	inactive	25000.0	4.6020599913279625
CHEMBL363555	CCOc1ccc(/C=C2\SC(=O)N(CCN)C2=O)cc1	inactive	25000.0	4.6020599913279625
CHEMBL3261543	CCOc1ccc(N2C(=O)CSC2c2cccc(Br)c2)cc1	active	8980.0	5.0467236633326955
CHEMBL5273830	CCc1ccccc1-n1nc(-c2c[nH]c3ccc(OC)cc23)cc1/N=C1/NC(=O)CS1	inactive	25840.0	4.587707490676953
CHEMBL5271989	CCc1ccccc1-n1nc(-c2c[nH]c3ccccc23)cc1/N=C1/NC(=O)CS1	inactive	25320.0	4.596536298654683
CHEMBL5277541	CCc1ccccc1-n1nc(-c2cn(C)c3ccc(Br)cc23)cc1/N=C1/NC(=O)CS1	inactive	50000.0	4.301029995663981
CHEMBL5290235	CCc1ccccc1-n1nc(-c2cn(C)c3ccc(OC)cc23)cc1/N=C1/NC(=O)CS1	inactive	50000.0	4.301029995663981
CHEMBL5276640	CCc1ccccc1-n1nc(-c2cn(C)c3ccccc23)cc1/N=C1/NC(=O)CS1	inactive	39130.0	4.40749015209932
CHEMBL5280534	CCc1ccccc1-n1nc(-c2cn(CC)c3ccc(Br)cc23)cc1/N=C1/NC(=O)CS1	inactive	33930.0	4.469416140354882
CHEMBL5286192	CCc1ccccc1-n1nc(-c2cn(CC)c3ccc(OC)cc23)cc1/N=C1/NC(=O)CS1	inactive	24240.0	4.6154673845057514
CHEMBL5270461	CCc1ccccc1-n1nc(-c2cn(CC)c3ccccc23)cc1/N=C1/NC(=O)CS1	inactive	32970.0	4.481881052856847
CHEMBL5268900	CCc1ccccc1-n1nc(-c2cn(Cc3ccccc3)c3ccccc23)cc1/N=C1/NC(=O)CS1	inactive	36450.0	4.4383024673460065
CHEMBL4281869	CCn1c(/C=C2\SC(=S)N(CC(=O)O)C2=O)nc2ccccc21	active	9440.0	5.025028005701931
CHEMBL5274642	CCn1cc(-c2cc(/N=C3/NC(=O)CS3)n(-c3ccc(C#N)cc3)n2)c2cc(Br)ccc21	inactive	36620.0	4.4362816600343224
CHEMBL5277319	CCn1cc(-c2cc(/N=C3/NC(=O)CS3)n(-c3ccc(C#N)cc3)n2)c2ccccc21	inactive	39210.0	4.406603157699793
CHEMBL5287241	CCn1cc(-c2cc(/N=C3/NC(=O)CS3)n(-c3ccc(Cl)cc3)n2)c2cc(Br)ccc21	inactive	33670.0	4.472756883611911
CHEMBL5286109	CCn1cc(-c2cc(/N=C3/NC(=O)CS3)n(-c3ccc(Cl)cc3)n2)c2cc(OC)ccc21	inactive	48100.0	4.317854923626168
CHEMBL5273156	CCn1cc(-c2cc(/N=C3/NC(=O)CS3)n(-c3ccc(Cl)cc3)n2)c2ccccc21	inactive	38730.0	4.411952503013917
CHEMBL5267600	CCn1cc(-c2cc(/N=C3/NC(=O)CS3)n(-c3cccc(Cl)c3)n2)c2cc(Br)ccc21	inactive	50000.0	4.301029995663981
CHEMBL5284567	CCn1cc(-c2cc(/N=C3/NC(=O)CS3)n(-c3cccc(Cl)c3)n2)c2cc(OC)ccc21	inactive	16950.0	4.770830297460899
CHEMBL5281890	CCn1cc(-c2cc(/N=C3/NC(=O)CS3)n(-c3cccc(Cl)c3)n2)c2ccccc21	inactive	26020.0	4.584692707774432
CHEMBL257831	CN(C)c1ccc(CC(=O)Nc2n[nH]c3ccc(N4CCCS4(=O)=O)cc23)cc1	active	350.0	6.455931955649724
CHEMBL3261546	CN(C)c1ccccc1N1C(=O)CSC1c1cccc(Br)c1	inactive	37590.0	4.424927674286187
CHEMBL2316333	CN1C(=O)S/C(=C\C2=Cc3ccccc3OC2)C1=O	inactive	100000.0	4.0
CHEMBL3261545	CNc1ccccc1N1C(=O)CSC1c1cccc(Br)c1	inactive	22560.0	4.646660904688695
CHEMBL3261564	COC(=O)c1cccc(C2SCC(=O)N2c2ccccc2OC)c1	active	290.0	6.5376020021010435
OWN_18	COC1CCC(CC1)N1C(SC(C)C1=O)C1=CN=C2SC(=CN12)C1CCCCC1	inactive	100000.0	4.0
OWN_17	COC1CCC(CC1)N1C(SCC1=O)C1=CN=C2SC(=CN12)C1CCCCC1	inactive	100000.0	4.0
CHEMBL4294863	COc1c(/C=C2\SC(=S)NC2=O)c(NS(=O)(=O)c2cccs2)cc2c1OCO2	inactive	14700.0	4.8326826652518236
CHEMBL4211815	COc1cc(-c2nc3cc(/C=C4\SC(=O)N(CC(=O)N5CCCC5)C4=O)ccc3[nH]2)cc(OC)c1OC	active	910.0	6.040958607678906
CHEMBL4202441	COc1cc(-c2nc3cc(/C=C4\SC(=O)N(CC(=O)N5CCCCC5)C4=O)ccc3[nH]2)cc(OC)c1OC	active	980.0	6.008773924307505
CHEMBL4208063	COc1cc(-c2nc3cc(/C=C4\SC(=O)N(CC(=O)N5CCOCC5)C4=O)ccc3[nH]2)cc(OC)c1OC	active	2930.0	5.533132379645891
CHEMBL4202950	COc1cc(-c2nc3cc(/C=C4\SC(=O)N(CC(=O)c5ccccc5)C4=O)ccc3[nH]2)cc(OC)c1OC	active	880.0	6.055517327849832
CHEMBL4205443	COc1cc(-c2nc3cc(/C=C4\SC(=O)N(Cc5cc(OC)c(OC)c(OC)c5)C4=O)ccc3[nH]2)ccc1OCC(C)C	active	96.0	7.017728766960431
CHEMBL4205346	COc1cc(-c2nc3cc(/C=C4\SC(=O)N(Cc5cccc(C)c5)C4=O)ccc3[nH]2)cc(OC)c1OC	active	930.0	6.031517051446065
CHEMBL4204692	COc1cc(-c2nc3cc(/C=C4\SC(=O)N(Cc5ccccc5)C4=O)ccc3[nH]2)cc(OC)c1OC	active	670.0	6.173925197299173
CHEMBL4214070	COc1cc(-c2nc3cc(/C=C4\SC(=O)NC4=O)ccc3[nH]2)cc(OC)c1OC	active	3570.0	5.447331783887806
CHEMBL4206739	COc1cc(-c2nc3cc(/C=C4\SC(=O)NC4=O)ccc3[nH]2)ccc1OCC(C)C	active	5110.0	5.291579099865287
CHEMBL2260547	COc1cc(-c2nnc(NC(=O)CC3SC(=O)NC3=O)s2)cc(OC)c1OC	inactive	30000.0	4.522878745280337
CHEMBL2236300	COc1cc(/C=C2\SC(=O)N(Cc3ccc(C(=O)O)cc3)C2=O)cc(OC)c1OC	inactive	36000.0	4.443697499232712
CHEMBL4514054	COc1cc(C2(O)CSC(=S)N2C)cc(OC)c1OC	inactive	10200.0	4.991399828238082
CHEMBL4470641	COc1cc(C2(O)CSC(=S)N2Cc2ccc(Cl)cc2)cc(OC)c1OC	inactive	11600.0	4.935542010773082
CHEMBL4546563	COc1cc(C2(O)CSC(=S)N2Cc2ccc(F)cc2)cc(OC)c1OC	inactive	21400.0	4.669586226650809
CHEMBL4474040	COc1cc(C2(O)CSC(=S)N2Cc2ccccc2)cc(OC)c1OC	inactive	12800.0	4.892790030352131
CHEMBL4559946	COc1cc(C2(O)CSC(=S)N2Cc2ccccc2Cl)cc(OC)c1OC	inactive	14600.0	4.835647144215563
CHEMBL4218601	COc1cc(CN2C(=O)S/C(=C\c3ccc4[nH]c(-c5cc(OC)c(OC)c(OC)c5)nc4c3)C2=O)cc(OC)c1OC	active	530.0	6.275724130399211
CHEMBL4295191	COc1cc(Cn2c(/C=C3\SC(=S)N(CC(=O)O)C3=O)nc3ccccc32)cc(OC)c1	active	5170.0	5.286509456906058
CHEMBL4551871	COc1cc(OC)c(-c2cn3ccc(N4CCC(N5CCCS5(=O)=O)CC4)cc3n2)cc1Cl	active	1700.0	5.769551078621726
CHEMBL4210427	COc1cc(OC)c(-c2nc3cc(/C=C4\SC(=O)N(CC(=O)N5CCCCC5)C4=O)ccc3[nH]2)cc1OC	inactive	14500.0	4.838631997765025
CHEMBL4215304	COc1cc(OC)c(-c2nc3cc(/C=C4\SC(=O)N(CC(=O)N5CCOCC5)C4=O)ccc3[nH]2)cc1OC	active	660.0	6.180456064458132
CHEMBL4218732	COc1cc(OC)c(-c2nc3cc(/C=C4\SC(=O)N(Cc5cccc(C)c5)C4=O)ccc3[nH]2)cc1OC	active	130.0	6.886056647693163
CHEMBL4218483	COc1cc(OC)c(-c2nc3cc(/C=C4\SC(=O)NC4=O)ccc3[nH]2)cc1OC	active	1840.0	5.735182176990463
CHEMBL3794028	COc1cc([C@@H]2SCC(=O)N2NC(=O)c2cnc(C)cn2)ccc1O	inactive	172754.89393582035	3.7625696407455664
CHEMBL4462008	COc1cc2c(Oc3c(F)cc(NC(=O)NN4C(=O)C(C)(C)SC4c4c(F)cccc4F)cc3F)ccnc2cc1OCCCN1CCCC1	active	1450.0	5.838631997765025
CHEMBL4470627	COc1cc2c(Oc3c(F)cc(NC(=O)NN4C(=O)C(C)SC4c4c(F)cccc4F)cc3F)ccnc2cc1OCCCN1CCCC1	active	830.0	6.080921907623926
CHEMBL4552334	COc1cc2c(Oc3c(F)cc(NC(=O)NN4C(=O)CSC4c4c(F)cccc4F)cc3F)ccnc2cc1OCCCN1CCC(C)CC1	active	970.0	6.013228265733755
CHEMBL4472443	COc1cc2c(Oc3c(F)cc(NC(=O)NN4C(=O)CSC4c4c(F)cccc4F)cc3F)ccnc2cc1OCCCN1CCC(N2CCCCC2)CC1	active	380.0	6.42021640338319
CHEMBL4460068	COc1cc2c(Oc3c(F)cc(NC(=O)NN4C(=O)CSC4c4c(F)cccc4F)cc3F)ccnc2cc1OCCCN1CCCC1	active	560.0	6.251811972993799
CHEMBL4451737	COc1cc2c(Oc3c(F)cc(NC(=O)NN4C(=O)CSC4c4c(F)cccc4F)cc3F)ccnc2cc1OCCCN1CCN(C)CC1	active	510.0	6.292429823902063
CHEMBL4483794	COc1cc2c(Oc3c(F)cc(NC(=O)NN4C(=O)CSC4c4c(F)cccc4F)cc3F)ccnc2cc1OCCCN1CCc2sccc2C1	inactive	20000.0	4.698970004336019
CHEMBL4522971	COc1cc2c(Oc3c(F)cc(NC(=O)NN4C(=O)CSC4c4c(F)cccc4F)cc3F)ccnc2cc1OCCCN1C[C@H]2CCCC[C@H]2C1	active	1930.0	5.714442690992226
CHEMBL4468182	COc1cc2c(Oc3c(F)cc(NC(=O)NN4C(=O)CSC4c4c(F)cccc4F)cc3F)ccnc2cc1OCCN1CCC(N2CCCCC2)CC1	active	2380.0	5.623423042943488
CHEMBL4437195	COc1cc2c(Oc3c(F)cc(NC(=S)NN4C(=O)CSC4c4c(F)cccc4F)cc3F)ccnc2cc1OCCCN1CCCC1	active	690.0	6.161150909262744
CHEMBL4445015	COc1cc2c(Oc3ccc(C4SCC(=O)N4NC(=O)Nc4cc(F)cc(F)c4)cc3)ccnc2cc1OCCCN1CCOCC1	active	6100.0	5.214670164989233
CHEMBL4582080	COc1cc2c(Oc3ccc(C4SCC(=O)N4NC(=O)Nc4ccc(Cl)cc4)cc3)ccnc2cc1OCCCN1CCOCC1	active	6700.0	5.173925197299174
CHEMBL4456688	COc1cc2c(Oc3ccc(C4SCC(=O)N4NC(=O)Nc4ccc(F)c(F)c4F)cc3)ccnc2cc1OCCCN1CCOCC1	active	5500.0	5.259637310505756
CHEMBL4456494	COc1cc2c(Oc3ccc(C4SCC(=O)N4NC(=O)Nc4ccc(F)cc4)cc3)ccnc2cc1OCCCN1CCOCC1	active	4900.0	5.309803919971486
CHEMBL4467951	COc1cc2c(Oc3ccc(C4SCC(=O)N4NC(=O)Nc4ccc(F)cc4F)c(Cl)c3)ccnc2cc1OCCCN1CCOCC1	active	6100.0	5.214670164989233
CHEMBL4562312	COc1cc2c(Oc3ccc(C4SCC(=O)N4NC(=O)Nc4ccc(F)cc4F)c(F)c3)ccnc2cc1OCCCN1CCOCC1	active	4600.0	5.337242168318426
CHEMBL4160329	COc1cc2c(Oc3ccc(C4SCC(=O)N4NC(=O)Nc4ccc(F)cc4F)cc3)ccnc2cc1OCCCN1CCOCC1	active	6000.0	5.221848749616356
CHEMBL4460608	COc1cc2c(Oc3ccc(C4SCC(=O)N4NC(=O)Nc4ccc(F)cc4F)cc3Cl)ccnc2cc1OCCCN1CCOCC1	active	6700.0	5.173925197299174
CHEMBL4440871	COc1cc2c(Oc3ccc(C4SCC(=O)N4NC(=O)Nc4ccc(F)cc4F)cc3F)ccnc2cc1OCCCN1CCCN(C)CC1	active	710.0	6.1487416512809245
CHEMBL4446992	COc1cc2c(Oc3ccc(C4SCC(=O)N4NC(=O)Nc4ccc(F)cc4F)cc3F)ccnc2cc1OCCCN1CCN(C)CC1	active	650.0	6.187086643357144
CHEMBL4455726	COc1cc2c(Oc3ccc(C4SCC(=O)N4NC(=O)Nc4ccc(F)cc4F)cc3F)ccnc2cc1OCCCN1CCOCC1	active	2100.0	5.6777807052660805
CHEMBL4577182	COc1cc2c(Oc3ccc(C4SCC(=O)N4NC(=O)Nc4cccc(Cl)c4)cc3)ccnc2cc1OCCCN1CCOCC1	active	8900.0	5.050609993355087
CHEMBL4442035	COc1cc2c(Oc3ccc(C4SCC(=O)N4NC(=O)Nc4ccccc4)cc3)ccnc2cc1OCCCN1CCOCC1	active	8700.0	5.060480747381382
CHEMBL4550253	COc1cc2c(Oc3ccc(C4SCC(=O)N4NC(=O)Nc4ccccc4Cl)cc3)ccnc2cc1OCCCN1CCOCC1	active	8500.0	5.070581074285707
CHEMBL4170935	COc1cc2c(Oc3ccc(C4SCC(=O)N4NC(=O)Nc4ccccc4F)cc3)ccnc2cc1OCCCN1CCOCC1	active	7000.0	5.154901959985743
CHEMBL4586642	COc1cc2c(Oc3ccc(NC(=O)NN4C(=O)CSC4c4c(F)cccc4F)c(Cl)c3)ccnc2cc1OCCCN1CCCC1	active	960.0	6.017728766960431
CHEMBL4563995	COc1cc2c(Oc3ccc(NC(=O)NN4C(=O)CSC4c4c(F)cccc4F)c4ccccc34)ccnc2cc1OCCCN1CCCC1	active	2360.0	5.627087997029894
CHEMBL4462007	COc1cc2c(Oc3ccc(NC(=O)NN4C(=O)CSC4c4c(F)cccc4F)cc3Cl)ccnc2cc1OCCCN1CCCC1	active	880.0	6.055517327849832
CHEMBL4160512	COc1cc2c(Oc3ccc(NC(=O)NN4C(=O)CSC4c4c(F)cccc4F)cc3F)ccnc2cc1OCCCN1CCCC1	active	690.0	6.161150909262744
CHEMBL4206589	COc1ccc(-c2nc3cc(/C=C4\SC(=O)N(CC(=O)N5CCOCC5)C4=O)ccc3[nH]2)cc1OC	active	8930.0	5.049148541111453
CHEMBL4215478	COc1ccc(-c2nc3cc(/C=C4\SC(=O)N(CC(=O)c5ccccc5)C4=O)ccc3[nH]2)cc1OC	active	740.0	6.130768280269024
CHEMBL4206860	COc1ccc(-c2nc3cc(/C=C4\SC(=O)N(Cc5cc(OC)c(OC)c(OC)c5)C4=O)ccc3[nH]2)cc1OC	active	130.0	6.886056647693163
CHEMBL4209079	COc1ccc(-c2nc3cc(/C=C4\SC(=O)NC4=O)ccc3[nH]2)cc1OC	active	570.0	6.2441251443275085
CHEMBL2260545	COc1ccc(-c2nnc(NC(=O)CC3SC(=O)NC3=O)s2)cc1	inactive	45000.0	4.346787486224656
CHEMBL2260546	COc1ccc(-c2nnc(NC(=O)CC3SC(=O)NC3=O)s2)cc1OC	inactive	35000.0	4.455931955649724
CHEMBL3088155	COc1ccc(/C=C2\S/C(=N\c3nc(-c4c(C)n(C)n(-c5ccccc5)c4=O)cs3)N(c3ccccc3)C2=O)cc1	active	9100.0	5.040958607678906
CHEMBL2236299	COc1ccc(/C=C2\SC(=O)N(Cc3ccc(C(=O)O)cc3)C2=O)cc1	inactive	44000.0	4.356547323513812
OWN_9	O=C1N(C(=N/c2ccc(OC)cc2)/SC1CC(O)=O)c1nccs1	inactive	100000.0	4.0
CHEMBL3098836	COc1ccc(C(=O)CN2C(=O)S/C(=C\C3=C(Cl)c4cc(C)c(C)cc4CCC3)C2=O)cc1	inactive	100000.0	4.0
CHEMBL3098831	COc1ccc(C(=O)CN2C(=O)S/C(=C\C3=C(Cl)c4ccccc4CCC3)C2=O)cc1	active	5440.0	5.26440110030182
CHEMBL4291331	COc1ccc(C(=O)Cn2c(/C=C3\SC(=S)N(CC(=O)O)C3=O)nc3ccccc32)cc1	active	5150.0	5.288192770958809
CHEMBL3098840	COc1ccc(C(=O)CN2C(=O)CSC2=O)cc1	inactive	100000.0	4.0
CHEMBL4633951	COc1ccc(C(C)(O)c2nc(N3CCSC3)nc3ccccc23)cc1	active	580.0	6.236572006437063
CHEMBL3261577	COc1ccc(CCNC(=O)c2cccc(C3SCC(=O)N3c3ccccc3OC)c2)cc1	active	130.0	6.886056647693163
CHEMBL5171269	COc1ccc(CC/N=C2\NC(=O)/C(=C3\CCNC(=O)c4[nH]c5ccccc5c43)S2)cc1	inactive	20470.0	4.688882157337495
CHEMBL5185291	COc1ccc(CC/N=C2\NC(=O)/C(=C3\CCNC(=O)c4[nH]ccc43)S2)cc1	inactive	15960.0	4.796967112985289
CHEMBL5172244	COc1ccc(C/N=C2\NC(=O)/C(=C3\CCNC(=O)c4[nH]c5ccccc5c43)S2)cc1	active	3730.0	5.428291168191312
CHEMBL5178527	COc1ccc(C/N=C2\NC(=O)/C(=C3\CCNC(=O)c4[nH]c5ccccc5c43)S2)cc1OC	inactive	29990.0	4.5230235342404725
CHEMBL5195668	COc1ccc(C/N=C2\NC(=O)/C(=C3\CCNC(=O)c4[nH]ccc43)S2)cc1	inactive	18340.0	4.736600668665997
CHEMBL5198775	COc1ccc(C/N=C2\NC(=O)/C(=C3\CCNC(=O)c4c3ccn4C)S2)cc1	inactive	100000.0	4.0
CHEMBL3819073	COc1ccc(N2/C(=N/c3ccc(C(F)(F)F)cc3)SCC2(O)C(F)(F)F)cc1	inactive	15230.0	4.817300096663957
CHEMBL3819039	COc1ccc(N2/C(=N/c3ccc(F)cc3)SCC2(O)C(F)(F)F)cc1	active	4580.0	5.33913452199613
CHEMBL5419470	COc1ccc(N2C(=O)/C(=C\c3ccc([N+](=O)[O-])s3)SC2=S)cc1	inactive	12970.0	4.88706002391592
CHEMBL3261538	COc1ccc(N2C(=O)CSC2c2cccc(Br)c2)c(OC)c1	inactive	14760.0	4.830913642512977
CHEMBL3794067	COc1ccc([C@H]2SCC(=O)N2NC(=O)c2nccnc2N)cc1OC	inactive	213153.6187102101	3.671307289934347
CHEMBL5268780	COc1ccc2[nH]cc(-c3cc(/N=C4/NC(=O)CS4)n(-c4ccc(Cl)cc4)n3)c2c1	inactive	20930.0	4.679230771661313
CHEMBL5281502	COc1ccc2[nH]cc(-c3cc(/N=C4/NC(=O)CS4)n(-c4cccc(Cl)c4)n3)c2c1	inactive	22600.0	4.645891560852599
CHEMBL5279119	COc1ccc2c(c1)c(-c1cc(/N=C3/NC(=O)CS3)n(-c3ccc(Cl)cc3)n1)cn2Cc1ccccc1	inactive	50000.0	4.301029995663981
CHEMBL5277522	COc1ccc2c(c1)c(-c1cc(/N=C3/NC(=O)CS3)n(-c3cccc(Cl)c3)n1)cn2C	inactive	50000.0	4.301029995663981
CHEMBL4294458	COc1ccc2c(c1)nc(/C=C1\SC(=S)N(CC(=O)O)C1=O)n2Cc1ccc(C)cc1	active	5680.0	5.245651664288981
CHEMBL4289575	COc1ccc2c(c1)nc(/C=C1\SC(=S)N(CC(=O)O)C1=O)n2Cc1ccccc1F	inactive	18350.0	4.7363639314118915
CHEMBL4283203	COc1ccc2nc(/C=C3\SC(=S)N(CC(=O)O)C3=O)n(Cc3ccc(C)cc3)c2c1	inactive	23610.0	4.626904012921273
CHEMBL4287996	COc1ccc2nc(/C=C3\SC(=S)N(CC(=O)O)C3=O)n(Cc3ccccc3F)c2c1	inactive	36180.0	4.441531437476205
CHEMBL4591565	COc1ccc2oc(=O)c(/C=C3\SC(=O)N(C(=O)c4ccc(Cl)cc4)C3=O)cc2c1	active	950.0	6.022276394711152
CHEMBL2260544	COc1cccc(-c2nnc(NC(=O)CC3SC(=O)NC3=O)s2)c1	inactive	60000.0	4.221848749616356
CHEMBL2236298	COc1cccc(/C=C2\SC(=O)N(Cc3ccc(C(=O)O)cc3)C2=O)c1	inactive	55000.0	4.259637310505756
CHEMBL3261561	COc1cccc(C2SCC(=O)N2c2ccccc2OC)c1	inactive	50000.0	4.301029995663981
CHEMBL3261542	COc1cccc(N2C(=O)CSC2c2cccc(Br)c2)c1	inactive	50000.0	4.301029995663981
CHEMBL2316331	COc1cccc2c1OCC(/C=C1\SC(=S)N(CC(=O)O)C1=O)=C2	inactive	200000.0	3.6989700043360187
CHEMBL3261557	COc1ccccc1N1C(=O)CSC1Cc1ccccc1	inactive	50000.0	4.301029995663981
CHEMBL3261552	COc1ccccc1N1C(=O)CSC1c1ccc(Br)cc1	inactive	48490.0	4.314347815884475
CHEMBL3261556	COc1ccccc1N1C(=O)CSC1c1ccc2ccccc2n1	inactive	50000.0	4.301029995663981
CHEMBL3261541	COc1ccccc1N1C(=O)CSC1c1cccc(Br)c1	active	1870.0	5.728158393463501
CHEMBL3261568	COc1ccccc1N1C(=O)CSC1c1cccc(C(=O)N2CCCCC2)c1	inactive	50000.0	4.301029995663981
CHEMBL3261572	COc1ccccc1N1C(=O)CSC1c1cccc(C(=O)NCCCc2ccccc2)c1	inactive	31620.0	4.50003813440381
CHEMBL3261573	COc1ccccc1N1C(=O)CSC1c1cccc(C(=O)NCCc2ccc(Br)cc2)c1	active	210.0	6.6777807052660805
CHEMBL3261576	COc1ccccc1N1C(=O)CSC1c1cccc(C(=O)NCCc2ccc(Cl)cc2)c1	active	160.0	6.795880017344075
CHEMBL3261575	COc1ccccc1N1C(=O)CSC1c1cccc(C(=O)NCCc2ccc(F)cc2)c1	active	470.0	6.327902142064283
CHEMBL3261578	COc1ccccc1N1C(=O)CSC1c1cccc(C(=O)NCCc2ccc(O)cc2)c1	active	720.0	6.142667503568732
CHEMBL3261571	COc1ccccc1N1C(=O)CSC1c1cccc(C(=O)NCCc2ccccc2)c1	active	960.0	6.017728766960431
CHEMBL3261574	COc1ccccc1N1C(=O)CSC1c1cccc(C(=O)NCCc2ccccc2Br)c1	active	8520.0	5.0695604052333
CHEMBL3261570	COc1ccccc1N1C(=O)CSC1c1cccc(C(=O)NCc2ccccc2)c1	active	5060.0	5.295849483160201
CHEMBL3261569	COc1ccccc1N1C(=O)CSC1c1cccc(C(=O)Nc2ccccc2)c1	inactive	25000.0	4.6020599913279625
CHEMBL3261565	COc1ccccc1N1C(=O)CSC1c1cccc(C(=O)O)c1	inactive	50000.0	4.301029995663981
CHEMBL3261563	COc1ccccc1N1C(=O)CSC1c1cccc(CBr)c1	inactive	14380.0	4.842241113953136
CHEMBL3261558	COc1ccccc1N1C(=O)CSC1c1cccc(Cl)c1	active	8180.0	5.087246696328677
CHEMBL3261559	COc1ccccc1N1C(=O)CSC1c1cccc(F)c1	inactive	50000.0	4.301029995663981
CHEMBL3261562	COc1ccccc1N1C(=O)CSC1c1cccc(O)c1	inactive	50000.0	4.301029995663981
CHEMBL3261560	COc1ccccc1N1C(=O)CSC1c1cccc([N+](=O)[O-])c1	inactive	11310.0	4.946537395074545
CHEMBL3261553	COc1ccccc1N1C(=O)CSC1c1ccccc1	inactive	50000.0	4.301029995663981
CHEMBL3261551	COc1ccccc1N1C(=O)CSC1c1ccccc1Br	inactive	31540.0	4.501138311007116
CHEMBL3261555	COc1ccccc1N1C(=O)CSC1c1cccs1	inactive	50000.0	4.301029995663981
CHEMBL3261554	COc1ccccc1N1C(=O)CSC1c1ccncc1	inactive	50000.0	4.301029995663981
CHEMBL415789	CSc1ccc(CC(=O)Nc2n[nH]c3ccc(N4CCCS4(=O)=O)cc23)cc1	active	2470.0	5.607303046740334
CHEMBL3088153	Cc1c(-c2csc(/N=C3\S/C(=C\c4ccc(Cl)cc4)C(=O)N3c3ccccc3)n2)c(=O)n(-c2ccccc2)n1C	inactive	100000.0	4.0
CHEMBL3088154	Cc1c(-c2csc(/N=C3\S/C(=C\c4ccc(N(C)C)cc4)C(=O)N3c3ccccc3)n2)c(=O)n(-c2ccccc2)n1C	inactive	100000.0	4.0
CHEMBL3088152	Cc1c(-c2csc(/N=C3\S/C(=C\c4ccccc4)C(=O)N3c3ccccc3)n2)c(=O)n(-c2ccccc2)n1C	inactive	100000.0	4.0
CHEMBL3088157	Cc1c(-c2csc(/N=C3\S/C(=C\c4ccco4)C(=O)N3c3ccccc3)n2)c(=O)n(-c2ccccc2)n1C	inactive	13670.0	4.864231485432177
CHEMBL3088151	Cc1c(-c2csc(/N=C3\SCC(=O)N3c3ccccc3)n2)c(=O)n(-c2ccccc2)n1C	inactive	100000.0	4.0
CHEMBL3098838	Cc1cc2c(cc1C)C(Cl)=C(/C=C1\SC(=O)N(CC(=O)c3ccc(Br)cc3)C1=O)CCC2	active	9690.0	5.013676222949234
CHEMBL3098837	Cc1cc2c(cc1C)C(Cl)=C(/C=C1\SC(=O)N(CC(=O)c3ccc(Cl)cc3)C1=O)CCC2	active	3490.0	5.45717457304082
CHEMBL3098834	Cc1cc2c(cc1C)C(Cl)=C(/C=C1\SC(=O)N(CC(=O)c3ccccc3)C1=O)CCC2	inactive	100000.0	4.0
CHEMBL3098844	Cc1cc2c(cc1C)C(Cl)=C(/C=C1\SC(=O)NC1=O)CCC2	active	5390.0	5.268411234813262
CHEMBL2260543	Cc1ccc(-c2nnc(NC(=O)CC3SC(=O)NC3=O)s2)cc1	inactive	46000.0	4.337242168318426
CHEMBL3088156	Cc1ccc(/C=C2\S/C(=N\c3nc(-c4c(C)n(C)n(-c5ccccc5)c4=O)cs3)N(c3ccccc3)C2=O)cc1	inactive	100000.0	4.0
CHEMBL2236297	Cc1ccc(/C=C2\SC(=O)N(Cc3ccc(C(=O)O)cc3)C2=O)cc1	inactive	78000.0	4.107905397309519
OWN_7	O=C1N(C(=N/c2ccc(C)cc2)/SC1CC(O)=O)c1ncn[NH]1	inactive	100000.0	4.0
CHEMBL3098835	Cc1ccc(C(=O)CN2C(=O)S/C(=C\C3=C(Cl)c4cc(C)c(C)cc4CCC3)C2=O)cc1	inactive	100000.0	4.0
CHEMBL3098830	Cc1ccc(C(=O)CN2C(=O)S/C(=C\C3=C(Cl)c4ccccc4CCC3)C2=O)cc1	inactive	100000.0	4.0
CHEMBL4288578	Cc1ccc(C(=O)Cn2c(/C=C3\SC(=S)N(CC(=O)O)C3=O)nc3ccccc32)cc1	active	9460.0	5.024108863598207
CHEMBL3098839	Cc1ccc(C(=O)CN2C(=O)CSC2=O)cc1	inactive	17030.0	4.768785352037399
CHEMBL256558	Cc1ccc(CC(=O)Nc2n[nH]c3ccc(N4CCCS4(=O)=O)cc23)cc1	active	2570.0	5.590066876668706
CHEMBL5192072	Cc1ccc(C/N=C2\NC(=O)/C(=C3\CCNC(=O)c4[nH]c5ccccc5c43)S2)cc1	active	1240.0	5.906578314837765
CHEMBL5178704	Cc1ccc(C/N=C2\NC(=O)/C(=C3\CCNC(=O)c4[nH]ccc43)S2)cc1	active	9080.0	5.041914151478915
OWN_5	O=C1N(CCc2c[NH]c3ccccc32)C(=N/c2cc(C)ccc2Cl)\SC1CC(O)=O	inactive	100000.0	4.0
CHEMBL4280021	Cc1ccc(Cn2c(/C=C3\SC(=S)N(CC(=O)O)C3=O)nc3cc(Cl)ccc32)cc1	inactive	38610.0	4.413300198375951
CHEMBL4281527	Cc1ccc(Cn2c(/C=C3\SC(=S)N(CC(=O)O)C3=O)nc3cc(F)ccc32)cc1	inactive	13820.0	4.85949195696182
CHEMBL4289418	Cc1ccc(Cn2c(/C=C3\SC(=S)N(CC(=O)O)C3=O)nc3ccc(Cl)cc32)cc1	active	9970.0	5.001304841688344
CHEMBL4289180	Cc1ccc(Cn2c(/C=C3\SC(=S)N(CC(=O)O)C3=O)nc3ccc(F)cc32)cc1	active	9640.0	5.015922966097169
CHEMBL4293343	Cc1ccc(Cn2c(/C=C3\SC(=S)N(CC(=O)O)C3=O)nc3ccccc32)cc1	active	3220.0	5.492144128304169
CHEMBL4284355	Cc1ccc(Cn2c(/C=C3\SC(=S)N(CCC(=O)O)C3=O)nc3ccccc32)cc1	active	8740.0	5.058488567365597
CHEMBL4293594	Cc1ccc(Cn2c(/C=C3\SC(=S)NC3=O)nc3ccccc32)cc1	active	5310.0	5.274905478918531
CHEMBL4202440	Cc1ccc(Cn2c3ccccc3c3cc(/C=C4\SC(=S)N(CC(=O)O)C4=O)ccc32)cc1	inactive	50000.0	4.301029995663981
CHEMBL1910507	Cc1ccc2[nH]c(-c3ccccc3)c(/C=C3\SC(=O)NC3=O)c2c1	inactive	100000.0	4.0
CHEMBL5281936	Cc1ccc2c(c1)C1(C(=O)N2)N2CSCC2C(c2ncc[nH]2)C1(C#N)C(=O)c1c[nH]c2ccccc12	inactive	66300.0	4.178486471595227
CHEMBL3794545	Cc1cnc(C(=O)NN2C(=O)CS[C@@H]2c2ccc([N+](=O)[O-])cc2)cn1	inactive	278267.0640320341	3.555538194153283
CHEMBL3794212	Cc1cnc(C(=O)NN2C(=O)CS[C@@H]2c2cccc([N+](=O)[O-])c2)cn1	inactive	278267.0640320341	3.555538194153283
CHEMBL3792481	Cc1cnc(C(=O)NN2C(=O)CS[C@H]2c2ccc(N(C)C)cc2)cn1	inactive	279768.01636083354	3.5532019364201575
CHEMBL5191669	Cn1c2c(c3ccccc31)/C(=C1\S/C(=N/Cc3ccccc3)NC1=O)CCNC2=O	inactive	50000.0	4.301029995663981
CHEMBL5275849	Cn1cc(-c2cc(/N=C3/NC(=O)CS3)n(-c3ccc(C#N)cc3)n2)c2cc(Br)ccc21	inactive	50000.0	4.301029995663981
CHEMBL5286267	Cn1cc(-c2cc(/N=C3/NC(=O)CS3)n(-c3ccc(C#N)cc3)n2)c2ccccc21	inactive	37170.0	4.429807438904274
CHEMBL5279501	Cn1cc(-c2cc(/N=C3/NC(=O)CS3)n(-c3ccc(Cl)cc3)n2)c2cc(Br)ccc21	inactive	19230.0	4.71602071576152
CHEMBL5281614	Cn1cc(-c2cc(/N=C3/NC(=O)CS3)n(-c3ccc(Cl)cc3)n2)c2ccccc21	inactive	30220.0	4.519705539996993
CHEMBL5290278	Cn1cc(-c2cc(/N=C3/NC(=O)CS3)n(-c3cccc(Cl)c3)n2)c2cc(Br)ccc21	inactive	32790.0	4.484258583330635
CHEMBL5271185	Cn1cc(-c2cc(/N=C3/NC(=O)CS3)n(-c3cccc(Cl)c3)n2)c2ccccc21	inactive	22930.0	4.639595945270061
CHEMBL2236306	Cn1cccc1/C=C1\SC(=O)N(Cc2ccc(C(=O)O)cc2)C1=O	inactive	80000.0	4.096910013008056
CHEMBL5287643	N#Cc1ccc(-n2nc(-c3c[nH]c4ccccc34)cc2/N=C2/NC(=O)CS2)cc1	inactive	34010.0	4.468393368067278
CHEMBL5276285	N#Cc1ccc(-n2nc(-c3cn(Cc4ccccc4)c4ccccc34)cc2/N=C2/NC(=O)CS2)cc1	inactive	22280.0	4.652084813498309
CHEMBL4281661	N#Cc1ccc(Cn2c(/C=C3\SC(=S)N(CC(=O)O)C3=O)nc3ccccc32)cc1	inactive	26580.0	4.575445023393287
CHEMBL4214639	N#Cc1ccc(Cn2c3ccccc3c3cc(/C=C4\SC(=S)N(CC(=O)O)C4=O)ccc32)cc1	active	2180.0	5.661543506395395
CHEMBL3792977	Nc1nccnc1C(=O)NN1C(=O)CSC1c1ccccc1	inactive	244293.7867439545	3.61208757853262
CHEMBL3098833	O=C(CN1C(=O)S/C(=C\C2=C(Cl)c3ccccc3CCC2)C1=O)c1ccc(Br)cc1	active	5750.0	5.2403321553103694
CHEMBL3098832	O=C(CN1C(=O)S/C(=C\C2=C(Cl)c3ccccc3CCC2)C1=O)c1ccc(Cl)cc1	inactive	100000.0	4.0
CHEMBL3098829	O=C(CN1C(=O)S/C(=C\C2=C(Cl)c3ccccc3CCC2)C1=O)c1ccccc1	active	4890.0	5.310691140876379
CHEMBL402759	O=C(Cc1ccc(-c2ccccc2)cc1)Nc1n[nH]c2ccc(N3CCCS3(=O)=O)cc12	active	55.0	7.259637310505756
CHEMBL254171	O=C(Cc1ccc(-c2ccncc2)cc1)Nc1n[nH]c2ccc(N3CCCS3(=O)=O)cc12	active	1400.0	5.853871964321762
CHEMBL402370	O=C(Cc1ccc(Br)cc1)Nc1n[nH]c2ccc(N3CCCS3(=O)=O)cc12	active	3870.0	5.412289034981089
CHEMBL402157	O=C(Cc1ccc(Cl)cc1)Nc1n[nH]c2ccc(N3CCCS3(=O)=O)cc12	active	1500.0	5.823908740944319
CHEMBL258040	O=C(Cc1ccc(N2CCCCC2)cc1)Nc1n[nH]c2ccc(N3CCCS3(=O)=O)cc12	active	1100.0	5.958607314841775
CHEMBL254979	O=C(Cc1ccc2ccccc2c1)Nc1n[nH]c2ccc(N3CCCS3(=O)=O)cc12	active	90.0	7.045757490560675
CHEMBL254367	O=C(Cc1cccc2ccccc12)Nc1n[nH]c2ccc(N3CCCS3(=O)=O)cc12	active	1400.0	5.853871964321762
CHEMBL2260540	O=C(CC1SC(=O)NC1=O)Nc1nnc(-c2ccc(Br)cc2)s1	inactive	68000.0	4.167491087293763
CHEMBL2260539	O=C(CC1SC(=O)NC1=O)Nc1nnc(-c2ccc(Cl)cc2)s1	inactive	60000.0	4.221848749616356
CHEMBL2260541	O=C(CC1SC(=O)NC1=O)Nc1nnc(-c2ccc(F)cc2)s1	inactive	50000.0	4.301029995663981
CHEMBL2260537	O=C(CC1SC(=O)NC1=O)Nc1nnc(-c2ccc([N+](=O)[O-])cc2)s1	inactive	68000.0	4.167491087293763
CHEMBL2260536	O=C(CC1SC(=O)NC1=O)Nc1nnc(-c2cccc([N+](=O)[O-])c2)s1	inactive	78000.0	4.107905397309519
CHEMBL2260548	O=C(CC1SC(=O)NC1=O)Nc1nnc(-c2ccccc2)s1	inactive	80000.0	4.096910013008056
CHEMBL2260542	O=C(CC1SC(=O)NC1=O)Nc1nnc(-c2ccccc2Cl)s1	inactive	62000.0	4.207608310501746
CHEMBL2260535	O=C(CC1SC(=O)NC1=O)Nc1nnc(-c2ccccc2[N+](=O)[O-])s1	inactive	72000.0	4.142667503568732
CHEMBL2260538	O=C(CC1SC(=O)NC1=O)Nc1nnc(C(F)(F)F)s1	inactive	60000.0	4.221848749616356
CHEMBL3098842	O=C(CN1C(=O)CSC1=O)c1ccc(Br)cc1	inactive	22700.0	4.6439741428068775
CHEMBL3098841	O=C(CN1C(=O)CSC1=O)c1ccc(Cl)cc1	inactive	100000.0	4.0
CHEMBL1305855	O=C(CN1C(=O)CSC1=O)c1ccccc1	inactive	14100.0	4.85078088734462
CHEMBL3792993	O=C(NN1C(=O)CS[C@@H]1c1ccc(Cl)cc1)c1cnccn1	inactive	298696.4885240809	3.524769882931791
CHEMBL3793789	O=C(NN1C(=O)CS[C@@H]1c1ccc([N+](=O)[O-])cc1)c1cnccn1	inactive	289569.69942665193	3.538246884671983
CHEMBL4293818	O=C(O)CCN1C(=O)/C(=C/c2nc3ccccc3n2Cc2ccccc2F)SC1=S	inactive	18730.0	4.727462222624762
CHEMBL2316322	O=C(O)CN1C(=O)/C(=C/C2=Cc3cc(Br)ccc3OC2)SC1=S	inactive	25000.0	4.6020599913279625
CHEMBL2062759	O=C(O)CN1C(=O)/C(=C/C2=Cc3ccccc3OC2)SC1=S	inactive	100000.0	4.0
CHEMBL4211412	O=C(O)CN1C(=O)/C(=C/c2ccc3c(c2)c2ccccc2n3Cc2ccc(Br)cc2)SC1=S	inactive	50000.0	4.301029995663981
CHEMBL4216605	O=C(O)CN1C(=O)/C(=C/c2ccc3c(c2)c2ccccc2n3Cc2ccc(Br)cc2F)SC1=S	active	9440.0	5.025028005701931
CHEMBL4202977	O=C(O)CN1C(=O)/C(=C/c2ccc3c(c2)c2ccccc2n3Cc2ccc(C(F)(F)F)cc2)SC1=S	active	3400.0	5.468521082957745
CHEMBL4214462	O=C(O)CN1C(=O)/C(=C/c2ccc3c(c2)c2ccccc2n3Cc2ccc(Cl)cc2)SC1=S	inactive	16180.0	4.791021482723746
CHEMBL4211169	O=C(O)CN1C(=O)/C(=C/c2ccc3c(c2)c2ccccc2n3Cc2ccc(F)c(F)c2)SC1=S	inactive	12360.0	4.907981529247203
CHEMBL4206525	O=C(O)CN1C(=O)/C(=C/c2ccc3c(c2)c2ccccc2n3Cc2ccc(F)cc2)SC1=S	inactive	50000.0	4.301029995663981
CHEMBL4206804	O=C(O)CN1C(=O)/C(=C/c2ccc3c(c2)c2ccccc2n3Cc2ccc(F)cc2F)SC1=S	inactive	22550.0	4.64685345378602
CHEMBL4210895	O=C(O)CN1C(=O)/C(=C/c2ccc3c(c2)c2ccccc2n3Cc2ccc([N+](=O)[O-])cc2)SC1=S	active	3940.0	5.404503778174425
CHEMBL4211681	O=C(O)CN1C(=O)/C(=C/c2ccc3c(c2)c2ccccc2n3Cc2cccc(F)c2)SC1=S	inactive	19800.0	4.703334809738469
CHEMBL4216142	O=C(O)CN1C(=O)/C(=C/c2ccc3c(c2)c2ccccc2n3Cc2ccccc2)SC1=S	inactive	32200.0	4.492144128304169
CHEMBL4218113	O=C(O)CN1C(=O)/C(=C/c2ccc3c(c2)c2ccccc2n3Cc2ccccc2F)SC1=S	inactive	13590.0	4.866780543267506
CHEMBL4294646	O=C(O)CN1C(=O)/C(=C/c2nc3cc(Cl)ccc3n2Cc2ccccc2F)SC1=S	active	5640.0	5.248720896016658
CHEMBL4279306	O=C(O)CN1C(=O)/C(=C/c2nc3cc(F)ccc3n2Cc2ccccc2F)SC1=S	inactive	32650.0	4.486116814388907
CHEMBL4282439	O=C(O)CN1C(=O)/C(=C/c2nc3ccc(Cl)cc3n2Cc2ccccc2F)SC1=S	inactive	26860.0	4.570893991667304
CHEMBL4281697	O=C(O)CN1C(=O)/C(=C/c2nc3ccc(F)cc3n2Cc2ccccc2F)SC1=S	inactive	50000.0	4.301029995663981
CHEMBL4280189	O=C(O)CN1C(=O)/C(=C/c2nc3ccccc3n2CC(=O)c2ccc(Cl)cc2)SC1=S	active	9850.0	5.006563769502388
CHEMBL4292940	O=C(O)CN1C(=O)/C(=C/c2nc3ccccc3n2CC(=O)c2ccc(F)cc2)SC1=S	inactive	12770.0	4.893809102736585
CHEMBL4276731	O=C(O)CN1C(=O)/C(=C/c2nc3ccccc3n2Cc2ccc(Br)cc2)SC1=S	active	9120.0	5.0400051616715835
CHEMBL4285484	O=C(O)CN1C(=O)/C(=C/c2nc3ccccc3n2Cc2ccc(Br)cc2F)SC1=S	inactive	27310.0	4.563678299860267
CHEMBL4278196	O=C(O)CN1C(=O)/C(=C/c2nc3ccccc3n2Cc2ccc(C(F)(F)F)cc2)SC1=S	inactive	25280.0	4.597222930389653
CHEMBL4282734	O=C(O)CN1C(=O)/C(=C/c2nc3ccccc3n2Cc2ccc(Cl)cc2)SC1=S	inactive	17510.0	4.756713853916554
CHEMBL4284533	O=C(O)CN1C(=O)/C(=C/c2nc3ccccc3n2Cc2ccc(F)c(F)c2)SC1=S	inactive	13420.0	4.872247484167027
CHEMBL4285092	O=C(O)CN1C(=O)/C(=C/c2nc3ccccc3n2Cc2ccc(F)cc2)SC1=S	active	3570.0	5.447331783887806
CHEMBL4286539	O=C(O)CN1C(=O)/C(=C/c2nc3ccccc3n2Cc2ccc(F)cc2F)SC1=S	inactive	12830.0	4.891773343625071
CHEMBL4289545	O=C(O)CN1C(=O)/C(=C/c2nc3ccccc3n2Cc2ccc([N+](=O)[O-])cc2)SC1=S	inactive	11420.0	4.942333896090171
CHEMBL4294423	O=C(O)CN1C(=O)/C(=C/c2nc3ccccc3n2Cc2cccc(F)c2)SC1=S	inactive	23160.0	4.635261444944601
CHEMBL4292926	O=C(O)CN1C(=O)/C(=C/c2nc3ccccc3n2Cc2ccccc2)SC1=S	active	8760.0	5.057495893831919
CHEMBL4286115	O=C(O)CN1C(=O)/C(=C/c2nc3ccccc3n2Cc2ccccc2F)SC1=S	active	2670.0	5.573488738635425
OWN_4	O=C1N(CCc2c[NH]c3ccccc32)C(=N/C2CCCCC2)\SC1CC(O)=O	inactive	100000.0	4.0
OWN_1	O=C1N(CCc2c[NH]c3ccccc32)C(=N/c2ccc(F)c(Cl)c2)\SC1CC(O)=O	inactive	100000.0	4.0
OWN_3	O=C1N(CCc2c[NH]c3ccccc32)C(=N/c2ccccc2)\SC1CC(O)=O	inactive	100000.0	4.0
OWN_10	O=C1N(C(=N/c2ccc(I)cc2)/SC1CC(O)=O)c1nccs1	inactive	100000.0	4.0
OWN_6	O=C1N(C(=N/c2ccccc2)/SC1CC(O)=O)c1ncn[NH]1	inactive	100000.0	4.0
OWN_8	O=C1N(C(=N/c2ccccc2)/SC1CC(O)=O)c1nccs1	inactive	100000.0	4.0
CHEMBL2236295	O=C(O)c1ccc(CN2C(=O)S/C(=C\c3ccc(Br)cc3)C2=O)cc1	inactive	42000.0	4.376750709602099
CHEMBL2236296	O=C(O)c1ccc(CN2C(=O)S/C(=C\c3ccc(F)cc3)C2=O)cc1	inactive	36000.0	4.443697499232712
CHEMBL2236294	O=C(O)c1ccc(CN2C(=O)S/C(=C\c3ccccc3)C2=O)cc1	inactive	90000.0	4.045757490560675
CHEMBL2236301	O=C(O)c1ccc(CN2C(=O)S/C(=C\c3ccccn3)C2=O)cc1	inactive	80000.0	4.096910013008056
CHEMBL2236302	O=C(O)c1ccc(CN2C(=O)S/C(=C\c3cccnc3)C2=O)cc1	inactive	75000.0	4.1249387366083
CHEMBL2236304	O=C(O)c1ccc(CN2C(=O)S/C(=C\c3ccco3)C2=O)cc1	inactive	76000.0	4.119186407719209
CHEMBL2236305	O=C(O)c1ccc(CN2C(=O)S/C(=C\c3cccs3)C2=O)cc1	inactive	80000.0	4.096910013008056
CHEMBL2236303	O=C(O)c1ccc(CN2C(=O)S/C(=C\c3ccncc3)C2=O)cc1	inactive	72000.0	4.142667503568732
CHEMBL3261550	O=C1CSC(c2cccc(Br)c2)N1CCc1ccccc1	inactive	20670.0	4.684659523372711
CHEMBL3261537	O=C1CSC(c2cccc(Br)c2)N1c1cc(Cl)ccc1O	active	9950.0	5.002176919254275
CHEMBL3259837	O=C1CSC(c2cccc(Br)c2)N1c1ccc(O)cc1	inactive	50000.0	4.301029995663981
CHEMBL3261540	O=C1CSC(c2cccc(Br)c2)N1c1cccc(O)c1	inactive	37090.0	4.43074316667139
CHEMBL3261544	O=C1CSC(c2cccc(Br)c2)N1c1cccc([N+](=O)[O-])c1	inactive	43710.0	4.359419193510347
CHEMBL3261547	O=C1CSC(c2cccc(Br)c2)N1c1ccccc1	inactive	50000.0	4.301029995663981
CHEMBL3261539	O=C1CSC(c2cccc(Br)c2)N1c1ccccc1O	inactive	13690.0	4.86359655186601
CHEMBL3261549	O=C1CSC(c2cccc(Br)c2)N1c1ncccn1	inactive	50000.0	4.301029995663981
CHEMBL3261548	O=C1CSC(c2cccc(Br)c2)N1c1nccs1	inactive	50000.0	4.301029995663981
OWN_20	BrC1CCC(CC1)N1C(SCC1=O)C1=CN=C2SC(=CN12)C1CCCCC1	inactive	100000.0	4.0
OWN_19	ClC1CCC(CC1)N1C(SCC1=O)C1=CN=C2SC(=CN12)C1CCCCC1	inactive	100000.0	4.0
CHEMBL3793867	O=C1NC(=S)S/C1=C1\C(=O)Nc2ccc(Br)cc21	inactive	36200.0	4.441291429466834
CHEMBL1213862	O=C1NC(=O)/C(=C2/C(=O)Nc3ccccc32)S1	inactive	60700.0	4.2168113089247425
CHEMBL1213806	O=C1NC(=S)S/C1=C1\C(=O)Nc2ccccc21	inactive	99000.0	4.00436480540245
CHEMBL3098843	O=C1NC(=O)/C(=C/C2=C(Cl)c3ccccc3CCC2)S1	inactive	100000.0	4.0
CHEMBL2316319	O=C1NC(=O)/C(=C/C2=Cc3cc(Br)ccc3OC2)S1	inactive	79500.0	4.0996328713435295
CHEMBL2316334	O=C1NC(=O)/C(=C/C2=Cc3ccccc3OC2)S1	inactive	192200.0	3.7162466166674735
CHEMBL4763026	O=C1NC(=O)/C(=C/c2ccc(-c3nc4c5ccccc5c5ccccc5c4[nH]3)cc2)S1	active	1700.0	5.769551078621726
CHEMBL5174358	O=C1NC(=O)/C(=C\c2ccc(OCC(=O)N3N=C(c4ccc(F)cc4)CC3c3ccco3)cc2)S1	inactive	46270.0	4.3347005005001025
CHEMBL1910508	O=C1NC(=O)/C(=C/c2c(-c3ccccc3)[nH]c3ccc(Cl)cc23)S1	active	4500.0	5.346787486224656
CHEMBL1910509	O=C1NC(=O)/C(=C/c2c[nH]c3ccccc23)S1	inactive	87700.0	4.05700040663396
CHEMBL2316320	O=C1NC(=S)S/C1=C\C1=Cc2cc(Br)ccc2OC1	inactive	51000.0	4.292429823902063
CHEMBL2062729	O=C1NC(=S)S/C1=C\C1=Cc2ccccc2OC1	inactive	73100.0	4.13608262304214
CHEMBL4286746	O=C1NC(=S)S/C1=C\c1nc2ccccc2n1Cc1ccccc1F	inactive	50000.0	4.301029995663981
CHEMBL5195245	O=C1N/C(=N\CCc2ccc(F)cc2)S/C1=C1/CCNC(=O)c2[nH]c3ccccc3c21	inactive	50000.0	4.301029995663981
CHEMBL5207059	O=C1N/C(=N\CCc2ccccc2)S/C1=C1/CCNC(=O)c2[nH]ccc21	inactive	19470.0	4.710634048479968
CHEMBL5171416	O=C1N/C(=N\Cc2ccc(C(F)(F)F)cc2)S/C1=C1/CCNC(=O)c2[nH]ccc21	inactive	100000.0	4.0
CHEMBL5203461	O=C1N/C(=N\Cc2ccc(Cl)cc2)S/C1=C1/CCNC(=O)c2[nH]c3ccccc3c21	inactive	33640.0	4.473144012874125
CHEMBL5205392	O=C1N/C(=N\Cc2ccc(Cl)cc2)S/C1=C1/CCNC(=O)c2[nH]ccc21	inactive	100000.0	4.0
CHEMBL5177994	O=C1N/C(=N\Cc2ccc(F)cc2)S/C1=C1/CCNC(=O)c2[nH]c3ccccc3c21	inactive	36500.0	4.437707135543525
CHEMBL5188571	O=C1N/C(=N\Cc2ccc(F)cc2)S/C1=C1/CCNC(=O)c2[nH]ccc21	inactive	22390.0	4.64994590642097
CHEMBL5198740	O=C1N/C(=N\Cc2ccc3c(c2)OCO3)S/C1=C1/CCNC(=O)c2[nH]c3ccccc3c21	inactive	50000.0	4.301029995663981
CHEMBL5204335	O=C1N/C(=N\Cc2ccc3c(c2)OCO3)S/C1=C1/CCNC(=O)c2[nH]ccc21	inactive	19860.0	4.702020755840637
CHEMBL5178393	O=C1N/C(=N\Cc2cccc(Cl)c2)S/C1=C1/CCNC(=O)c2[nH]c3ccccc3c21	inactive	33740.0	4.4718549217468935
CHEMBL5185164	O=C1N/C(=N\Cc2cccc(Cl)c2)S/C1=C1/CCNC(=O)c2[nH]ccc21	inactive	35200.0	4.453457336521869
CHEMBL5203351	O=C1N/C(=N\Cc2ccccc2)S/C1=C1/CCNC(=O)c2[nH]c3ccccc3c21	inactive	48180.0	4.317133204337676
CHEMBL5190348	O=C1N/C(=N\Cc2ccccc2)S/C1=C1/CCNC(=O)c2[nH]ccc21	inactive	26880.0	4.570570735618213
CHEMBL5208702	O=C1N/C(=N\Cc2ccccc2Cl)S/C1=C1/CCNC(=O)c2[nH]ccc21	inactive	100000.0	4.0
CHEMBL3818378	OC1(C(F)(F)F)CS/C(=N\c2ccc(C(F)(F)F)cc2)N1CCc1ccccn1	inactive	12770.0	4.893809102736585
CHEMBL3818585	OC1(C(F)(F)F)CS/C(=N\c2ccc(C(F)(F)F)cc2)N1Cc1ccco1	inactive	13110.0	4.8823973083099155
CHEMBL3818184	OC1(C(F)(F)F)CS/C(=N\c2ccc(Cl)c(C(F)(F)F)c2)N1CCN1CCOCC1	active	4150.0	5.3819519032879075
CHEMBL3819049	OC1(C(F)(F)F)CS/C(=N\c2ccc(Cl)c(C(F)(F)F)c2)N1CCc1ccccn1	active	6020.0	5.220403508742176
CHEMBL3818847	OC1(C(F)(F)F)CS/C(=N\c2ccc(Cl)c(C(F)(F)F)c2)N1Cc1ccco1	active	3820.0	5.4179366370882915
CHEMBL3818356	OC1(C(F)(F)F)CS/C(=N\c2ccc(Cl)c(C(F)(F)F)c2)N1Cc1cccs1	active	3570.0	5.447331783887806
CHEMBL3819179	OC1(C(F)(F)F)CS/C(=N\c2ccc(F)c(Cl)c2)N1c1ccccc1	inactive	16830.0	4.773915884024176
CHEMBL3818236	OC1(C(F)(F)F)CS/C(=N\c2ccc(F)cc2)N1c1ccc(F)cc1	inactive	14810.0	4.829444941478791
CHEMBL3819000	OC1(C(F)(F)F)CS/C(=N\c2ccc(F)cc2)N1c1ccccc1	inactive	17120.0	4.766496239658865
CHEMBL3819214	OC1(C(F)(F)F)CS/C(=N\c2cccc(C(F)(F)F)c2)N1c1cccc(C(F)(F)F)c1	active	2840.0	5.546681659952962
CHEMBL3818276	OC1(C(F)(F)F)CS/C(=N\c2ccccc2)N1C1CC1	inactive	15080.0	4.821598658466245
CHEMBL3818562	OC1(C(F)(F)F)CS/C(=N\c2ccccc2)N1C1CCCCC1	inactive	13770.0	4.861066059743076
CHEMBL3818785	OC1(C(F)(F)F)CS/C(=N\c2ccccc2)N1CCN1CCOCC1	inactive	21220.0	4.673254620434678
CHEMBL3819623	OC1(C(F)(F)F)CS/C(=N\c2ccccc2)N1CCc1c[nH]c2ccccc12	inactive	10610.0	4.974284616098659
CHEMBL3819067	OC1(C(F)(F)F)CS/C(=N\c2ccccc2)N1CCc1ccccn1	inactive	20050.0	4.697885623043799
CHEMBL3818724	OC1(C(F)(F)F)CS/C(=N\c2ccccc2)N1Cc1ccco1	active	8260.0	5.083019952679618
CHEMBL3819418	OC1(C(F)(F)F)CS/C(=N\c2ccccc2)N1Cc1cccs1	inactive	11050.0	4.95663772197887
CHEMBL3818517	OC1(C(F)(F)F)CS/C(=N\c2ccccc2)N1c1ccccc1	inactive	18610.0	4.730253626869233
CHEMBL5273181	O=C1CS/C(=N\c2cc(-c3c[nH]c4ccccc34)nn2-c2ccc(Cl)cc2)N1	inactive	16450.0	4.783834097714007
CHEMBL5289262	O=C1CS/C(=N\c2cc(-c3c[nH]c4ccccc34)nn2-c2cccc(Cl)c2)N1	inactive	11510.0	4.938924676370208
CHEMBL5269501	O=C1CS/C(=N\c2cc(-c3c[nH]c4ccccc34)nn2-c2ccccc2)N1	inactive	22460.0	4.648590248074561
CHEMBL5275057	O=C1CS/C(=N\c2cc(-c3cn(Cc4ccccc4)c4ccccc34)nn2-c2ccc(Cl)cc2)N1	inactive	46350.0	4.333950261519484
CHEMBL5278629	O=C1CS/C(=N\c2cc(-c3cn(Cc4ccccc4)c4ccccc34)nn2-c2cccc(Cl)c2)N1	inactive	50000.0	4.301029995663981
