# Supplementary material for: De novo design of anticancer 4-thiazolidinone derivatives: a generative framework shaped by activity cliffs
Source: J Cheminform. 2026 May 11;18:88. doi: 10.1186/s13321-026-01216-3 (PMC13335218; doi:10.1186/s13321-026-01216-3)
Supplement: Supplementary file 2 — Supplementary Material 2. [file 13321_2026_1216_MOESM2_ESM.csv]

ChEMBL_ID	canonical_smiles	activity_flag	standard_value	pIC50
CHEMBL175452	C[C@@H]1C[C@@]2(NCCS2)C2(O)O[C@@H]3C[C@@]4(CO)[C@@H](CC[C@@H]5[C@@H]4CC[C@]4(C)[C@@H](C6=CC(=O)OC6)CC[C@]54CO)C[C@H]3O[C@@H]2O1	active	4.0	8.397940008672037
CHEMBL175716	Cc1ccc(S(=O)(=O)OC[C@]23C[C@H]4OC5(O)[C@@H](O[C@H](C)C[C@@]56NC(=O)CS6)O[C@@H]4C[C@@H]2CC[C@@H]2[C@@H]3CC[C@]3(C)[C@@H](C4=CC(=O)OC4)CC[C@]23CO)cc1	active	48.0	7.318758762624412
CHEMBL175719	CC(O)CCC(=O)OC[C@]12C[C@H]3OC4(O)[C@@H](O[C@H](C)C[C@@]45NC(=O)CS5)O[C@@H]3C[C@@H]1CC[C@@H]1[C@@H]2CC[C@]2(C)[C@@H](C3=CC(=O)OC3)CC[C@]12CO	active	414.0	6.382999658879101
CHEMBL175769	CC(=O)CCC(=O)OC[C@]12C[C@H]3OC4(O)[C@@H](O[C@H](C)C[C@@]45NC(=O)CS5)O[C@@H]3C[C@@H]1CC[C@@H]1[C@@H]2CC[C@]2(C)[C@@H](C3=CC(=O)OC3)CC[C@]12CO	active	463.0	6.334419008982047
CHEMBL175921	C[C@@H]1C[C@@]2(NC(=O)CS2)C2(O)O[C@@H]3C[C@@]4(COC(=O)c5ccccc5)[C@@H](CC[C@@H]5[C@@H]4CC[C@]4(C)[C@@H](C6=CC(=O)OC6)CC[C@]54CO)C[C@H]3O[C@@H]2O1	active	625.0	6.204119982655925
CHEMBL175946	C[C@@H]1C[C@@]2(N[C@H](CC(=O)c3ccccc3)CS2)C2(O)O[C@@H]3C[C@@]4(CO)[C@@H](CC[C@@H]5[C@@H]4CC[C@]4(C)[C@@H](C6=CC(=O)OC6)CC[C@]54CO)C[C@H]3O[C@@H]2O1	active	3.0	8.522878745280337
CHEMBL175947	C[C@@H]1C[C@@]2(N[C@@H](CC(=O)c3ccccc3)CS2)C2(O)O[C@@H]3C[C@@]4(CO)[C@@H](CC[C@@H]5[C@@H]4CC[C@]4(C)[C@@H](C6=CC(=O)OC6)CC[C@]54CO)C[C@H]3O[C@@H]2O1	active	4.0	8.397940008672037
CHEMBL176316	C[C@@H]1C[C@@]2(N[C@H](CC(O)c3ccccc3)CS2)C2(O)O[C@@H]3C[C@@]4(CO)[C@@H](CC[C@@H]5[C@@H]4CC[C@]4(C)[C@@H](C6=CC(=O)OC6)CC[C@]54CO)C[C@H]3O[C@@H]2O1	active	2.0	8.698970004336019
CHEMBL177836	C[C@@H]1C[C@@]2(N[C@@H](CC(=O)c3ccccc3)CS2)C2(O)O[C@@H]3C[C@@]4(C=O)[C@@H](CC[C@@H]5[C@@H]4CC[C@]4(C)[C@@H](C6=CC(=O)OC6)CC[C@]54CO)C[C@H]3O[C@@H]2O1	active	18.0	7.744727494896693
CHEMBL178993	C[C@@H]1C[C@@]2(NC(=O)CS2)C2(O)O[C@@H]3C[C@@]4(CO)[C@@H](CC[C@@H]5[C@@H]4CC[C@]4(C)[C@@H](C6=CC(=O)OC6)CC[C@]54CO)C[C@H]3O[C@@H]2O1	active	8.0	8.096910013008056
CHEMBL360322	C[C@@H]1C[C@@]2(NCCS2)[C@]2(O)O[C@@H]3C[C@@]4(C=O)[C@@H](CC[C@@H]5[C@@H]4CC[C@]4(C)[C@@H](C6=CC(=O)OC6)CC[C@]54O)C[C@H]3O[C@@H]2O1	active	5.0	8.301029995663981
CHEMBL360496	CC(=O)OC[C@]12C[C@H]3OC4(O)[C@@H](O[C@H](C)C[C@@]45NC(=O)CS5)O[C@@H]3C[C@@H]1CC[C@@H]1[C@@H]2CC[C@]2(C)[C@@H](C3=CC(=O)OC3)CC[C@]12CO	active	1861.0	5.730253626869233
CHEMBL366970	C[C@@H]1C[C@@]2(NC(=O)CS2)C2(O)O[C@@H]3C[C@@]4(COS(C)(=O)=O)[C@@H](CC[C@@H]5[C@@H]4CC[C@]4(C)[C@@H](C6=CC(=O)OC6)CC[C@]54CO)C[C@H]3O[C@@H]2O1	active	3652.0	5.437469231137738
CHEMBL367694	C[C@@H]1C[C@@]2(NC(=O)CS2)C2(O)O[C@@H]3C[C@@]4(COC(=O)CCc5ccccc5)[C@@H](CC[C@@H]5[C@@H]4CC[C@]4(C)[C@@H](C6=CC(=O)OC6)CC[C@]54CO)C[C@H]3O[C@@H]2O1	inactive	10000.0	5.0
CHEMBL368047	C[C@@H]1C[C@@]2(NC(=O)CS2)[C@]2(O)O[C@@H]3C[C@@]4(C=O)[C@@H](CC[C@@H]5[C@@H]4CC[C@]4(C)[C@@H](C6=CC(=O)OC6)CC[C@]54CO)C[C@H]3O[C@@H]2O1	active	74.0	7.130768280269024
CHEMBL404116	C/C1=C/C(=O)O[C@@H]2C[C@@H](CC[C@H](C)/C=C\C=C\CC1)O[C@@](O)([C@@H]1CSC(=O)N1)C2	active	142.32883178867007	6.846707115246791
CHEMBL4280306	C=C1C(=O)[C@]23[C@H](O)[C@H]1C[C@H](O)[C@H]2[C@]12CCCC(C)(C)[C@H]1C[C@H]3O[C@@H]2OCCCn1cc(CN2C(=O)S/C(=C/CCCCC)C2=O)nn1	active	4800.0	5.318758762624412
CHEMBL4283758	C=C1C(=O)[C@]23[C@H](O)[C@H]1C[C@H](O)[C@H]2[C@]12CCCC(C)(C)[C@H]1C[C@H]3O[C@@H]2OCCCn1cc(CN2C(=O)S/C(=C/C)C2=O)nn1	active	3500.0	5.455931955649724
CHEMBL4291623	C=C1C(=O)[C@]23[C@H](O)[C@H]1C[C@H](O)[C@H]2[C@]12CCCC(C)(C)[C@H]1C[C@H]3O[C@@H]2OCCCn1cc(CN2C(=O)SC(=C(C)C)C2=O)nn1	active	9200.0	5.036212172654444
CHEMBL4295041	C=C1C(=O)[C@]23[C@H](O)[C@H]1C[C@H](O)[C@H]2[C@]12CCCC(C)(C)[C@H]1C[C@H]3O[C@@H]2OCCCn1cc(CN2C(=O)S/C(=C/CC)C2=O)nn1	active	7800.0	5.107905397309519
CHEMBL433564	C[C@@H]1C[C@@]2(N[C@H](CC(=O)c3ccccc3)CS2)C2(O)O[C@@H]3C[C@@]4(C=O)[C@@H](CC[C@@H]5[C@@H]4CC[C@]4(C)[C@@H](C6=CC(=O)OC6)CC[C@]54CO)C[C@H]3O[C@@H]2O1	active	4.0	8.397940008672037
CHEMBL434923	C[C@@H]1C[C@@]2(NC(=O)CS2)C2(O[Si](C)(C)C)O[C@@H]3C[C@@]4(CO[Si](C)(C)C)[C@@H](CC[C@@H]5[C@@H]4CC[C@]4(C)[C@@H](C6=CC(=O)OC6)CC[C@]54CO[Si](C)(C)C)C[C@H]3O[C@@H]2O1	active	657.0	6.182434630440219
CHEMBL5170428	CC1=C(O)C(=O)C=C2C1=CC=C1[C@@]2(C)CC[C@@]2(C)[C@@H]3C[C@](C)(C(=O)N4CCN(C(=O)CN5C(=O)CSC5=O)CC4)CC[C@]3(C)CC[C@]12C	active	1550.0	5.809668301829708
CHEMBL5173685	CC1=C(O)C(=O)C=C2C1=CC=C1[C@@]2(C)CC[C@@]2(C)[C@@H]3C[C@](C)(C(=O)N4CCN(C(=O)CN5C(=O)S/C(=C\C(C)C)C5=O)CC4)CC[C@]3(C)CC[C@]12C	active	90.0	7.045757490560675
CHEMBL5177456	CC1=C(O)C(=O)C=C2C1=CC=C1[C@@]2(C)CC[C@@]2(C)[C@@H]3C[C@](C)(C(=O)N4CCN(C(=O)CN5C(=O)S/C(=C\C6CC6)C5=O)CC4)CC[C@]3(C)CC[C@]12C	active	80.0	7.096910013008056
CHEMBL5192712	CC1=C(O)C(=O)C=C2C1=CC=C1[C@@]2(C)CC[C@@]2(C)[C@@H]3C[C@](C)(C(=O)N4CCN(C(=O)CN5C(=O)S/C(=C\c6ccc7c(c6)OCO7)C5=O)CC4)CC[C@]3(C)CC[C@]12C	active	350.0	6.455931955649724
CHEMBL5196368	CC1=C(O)C(=O)C=C2C1=CC=C1[C@@]2(C)CC[C@@]2(C)[C@@H]3C[C@](C)(C(=O)N4CCN(C(=O)CN5C(=O)S/C(=C\c6ccco6)C5=O)CC4)CC[C@]3(C)CC[C@]12C	active	170.0	6.769551078621726
CHEMBL522124	C/C1=C/C(=O)O[C@@H]2C[C@@H](CC[C@H](C)/C=C\C3OC3CC1)O[C@@](O)([C@@H]1CSC(=O)N1)C2	active	457.082261094529	6.340005632918173
CHEMBL552054	C[C@@H]1CC2(NC(=O)CS2)[C@]2(O)O[C@@H]3C[C@@]4(CO)[C@@H](CC[C@@H]5[C@@H]4CC[C@]4(C)[C@@H](C6=CC(=O)OC6)CC[C@]54O)C[C@H]3O[C@@H]2O1	active	8.0	8.096910013008056
