# Supplementary material for: De novo design of anticancer 4-thiazolidinone derivatives: a generative framework shaped by activity cliffs
Source: J Cheminform. 2026 May 11;18:88. doi: 10.1186/s13321-026-01216-3 (PMC13335218; doi:10.1186/s13321-026-01216-3)
Supplement: Supplementary file 3 — Supplementary Material 3. [file 13321_2026_1216_MOESM3_ESM.xlsx]

## Sheet: Result 1
mol_i	mol_j	sim	∆p	SALI
CC(C)(C)c1ccc(C/N=C2\NC(=O)/C(=C3\CCNC(=O)c4[nH]c5ccccc5c43)S2)cc1	Cc1ccc(C/N=C2\NC(=O)/C(=C3\CCNC(=O)c4[nH]c5ccccc5c43)S2)cc1	0.819672131147541	1.1930347845847482	6.615883480979756
COC(=O)c1cccc(C2SCC(=O)N2c2ccccc2OC)c1	COc1ccccc1N1C(=O)CSC1c1cccc(C(=O)O)c1	0.8235294117647058	2.236572006437062	12.673836218071447
COc1cc(OC)c(-c2nc3cc(/C=C4\SC(=O)N(CC(=O)N5CCCCC5)C4=O)ccc3[nH]2)cc1OC	COc1cc(OC)c(-c2nc3cc(/C=C4\SC(=O)N(CC(=O)N5CCOCC5)C4=O)ccc3[nH]2)cc1OC	0.8591549295774648	1.341824066693107	9.526883232650105
COc1cc(OC)c(-c2nc3cc(/C=C4\SC(=O)N(CC(=O)N5CCOCC5)C4=O)ccc3[nH]2)cc1OC	COc1ccc(-c2nc3cc(/C=C4\SC(=O)N(CC(=O)N5CCOCC5)C4=O)ccc3[nH]2)cc1OC	0.8243243243243243	1.1313075233466785	6.4397138606791176
COc1cc2c(Oc3c(F)cc(NC(=O)NN4C(=O)CSC4c4c(F)cccc4F)cc3F)ccnc2cc1OCCCN1CCCC1	COc1cc2c(Oc3c(F)cc(NC(=O)NN4C(=O)CSC4c4c(F)cccc4F)cc3F)ccnc2cc1OCCCN1CCc2sccc2C1	0.8064516129032258	1.5528419686577806	8.022975386025703
COc1cc2c(Oc3c(F)cc(NC(=O)NN4C(=O)CSC4c4c(F)cccc4F)cc3F)ccnc2cc1OCCCN1CCN(C)CC1	COc1cc2c(Oc3c(F)cc(NC(=O)NN4C(=O)CSC4c4c(F)cccc4F)cc3F)ccnc2cc1OCCCN1CCc2sccc2C1	0.8369565217391305	1.5934598195660445	9.773160284621998
COc1cc2c(Oc3ccc(C4SCC(=O)N4NC(=O)Nc4ccc(F)cc4F)cc3Cl)ccnc2cc1OCCCN1CCOCC1	COc1cc2c(Oc3ccc(C4SCC(=O)N4NC(=O)Nc4ccc(F)cc4F)cc3F)ccnc2cc1OCCCN1CCN(C)CC1	0.8	1.0131614460579703	5.065781901380346
COc1ccc(/C=C2\S/C(=N\c3nc(-c4c(C)n(C)n(-c5ccccc5)c4=O)cs3)N(c3ccccc3)C2=O)cc1	Cc1c(-c2csc(/N=C3\S/C(=C\c4ccc(Cl)cc4)C(=O)N3c3ccccc3)n2)c(=O)n(-c2ccccc2)n1C	0.8260869565217391	1.0409586076789061	5.9854775776576385
COc1ccc(/C=C2\S/C(=N\c3nc(-c4c(C)n(C)n(-c5ccccc5)c4=O)cs3)N(c3ccccc3)C2=O)cc1	Cc1c(-c2csc(/N=C3\S/C(=C\c4ccc(N(C)C)cc4)C(=O)N3c3ccccc3)n2)c(=O)n(-c2ccccc2)n1C	0.8028169014084507	1.0409586076789061	5.279120451975019
COc1ccc(/C=C2\S/C(=N\c3nc(-c4c(C)n(C)n(-c5ccccc5)c4=O)cs3)N(c3ccccc3)C2=O)cc1	Cc1c(-c2csc(/N=C3\S/C(=C\c4ccccc4)C(=O)N3c3ccccc3)n2)c(=O)n(-c2ccccc2)n1C	0.8615384615384616	1.0409586076789061	7.517980092269214
COc1ccc(/C=C2\S/C(=N\c3nc(-c4c(C)n(C)n(-c5ccccc5)c4=O)cs3)N(c3ccccc3)C2=O)cc1	Cc1ccc(/C=C2\S/C(=N\c3nc(-c4c(C)n(C)n(-c5ccccc5)c4=O)cs3)N(c3ccccc3)C2=O)cc1	0.8507462686567164	1.0409586076789061	6.974375943129853
COc1ccc(C(=O)CN2C(=O)S/C(=C\C3=C(Cl)c4cc(C)c(C)cc4CCC3)C2=O)cc1	Cc1cc2c(cc1C)C(Cl)=C(/C=C1\SC(=O)N(CC(=O)c3ccc(Br)cc3)C1=O)CCC2	0.8153846153846154	1.0136762229492344	5.490716466260827
COc1ccc(C(=O)CN2C(=O)S/C(=C\C3=C(Cl)c4cc(C)c(C)cc4CCC3)C2=O)cc1	Cc1cc2c(cc1C)C(Cl)=C(/C=C1\SC(=O)N(CC(=O)c3ccc(Cl)cc3)C1=O)CCC2	0.8412698412698413	1.4571745730408203	9.180141975262725
COc1ccc(C(=O)CN2C(=O)S/C(=C\C3=C(Cl)c4ccccc4CCC3)C2=O)cc1	Cc1ccc(C(=O)CN2C(=O)S/C(=C\C3=C(Cl)c4ccccc4CCC3)C2=O)cc1	0.8225806451612904	1.2644011003018196	7.126584215499225
COc1ccc(C(=O)CN2C(=O)S/C(=C\C3=C(Cl)c4ccccc4CCC3)C2=O)cc1	O=C(CN1C(=O)S/C(=C\C2=C(Cl)c3ccccc3CCC2)C1=O)c1ccc(Cl)cc1	0.819672131147541	1.2644011003018196	7.011639946215844
COc1ccc(CCNC(=O)c2cccc(C3SCC(=O)N3c3ccccc3OC)c2)cc1	COc1ccccc1N1C(=O)CSC1c1cccc(C(=O)NCCCc2ccccc2)c1	0.803030303030303	2.386018513289353	12.113570952416493
COc1ccc(C/N=C2\NC(=O)/C(=C3\CCNC(=O)c4[nH]c5ccccc5c43)S2)cc1	O=C1N/C(=N\Cc2ccccc2)S/C1=C1/CCNC(=O)c2[nH]c3ccccc3c21	0.8135593220338984	1.1111579638536364	5.9598152943874725
COc1ccccc1N1C(=O)CSC1c1cccc(C(=O)NCCCc2ccccc2)c1	COc1ccccc1N1C(=O)CSC1c1cccc(C(=O)NCCc2ccc(F)cc2)c1	0.803030303030303	1.827864007660473	9.279877848742553
COc1ccccc1N1C(=O)CSC1c1cccc(C(=O)NCCCc2ccccc2)c1	COc1ccccc1N1C(=O)CSC1c1cccc(C(=O)NCCc2ccc(O)cc2)c1	0.803030303030303	1.642629369164922	8.339460612344956
COc1ccccc1N1C(=O)CSC1c1cccc(C(=O)NCCCc2ccccc2)c1	COc1ccccc1N1C(=O)CSC1c1cccc(C(=O)NCCc2ccccc2)c1	0.9016393442622951	1.5176906325566213	15.429697895730376
Cc1cc2c(cc1C)C(Cl)=C(/C=C1\SC(=O)N(CC(=O)c3ccc(Br)cc3)C1=O)CCC2	Cc1cc2c(cc1C)C(Cl)=C(/C=C1\SC(=O)N(CC(=O)c3ccccc3)C1=O)CCC2	0.8387096774193549	1.0136762229492344	6.28475361681283
Cc1cc2c(cc1C)C(Cl)=C(/C=C1\SC(=O)N(CC(=O)c3ccc(Br)cc3)C1=O)CCC2	Cc1ccc(C(=O)CN2C(=O)S/C(=C\C3=C(Cl)c4cc(C)c(C)cc4CCC3)C2=O)cc1	0.8688524590163934	1.0136762229492344	7.7292222646681426
Cc1cc2c(cc1C)C(Cl)=C(/C=C1\SC(=O)N(CC(=O)c3ccc(Cl)cc3)C1=O)CCC2	Cc1cc2c(cc1C)C(Cl)=C(/C=C1\SC(=O)N(CC(=O)c3ccccc3)C1=O)CCC2	0.8666666666666667	1.4571745730408203	10.928727332351162
Cc1cc2c(cc1C)C(Cl)=C(/C=C1\SC(=O)N(CC(=O)c3ccc(Cl)cc3)C1=O)CCC2	Cc1ccc(C(=O)CN2C(=O)S/C(=C\C3=C(Cl)c4cc(C)c(C)cc4CCC3)C2=O)cc1	0.8983050847457628	1.4571745730408203	14.328742402267784
Cc1ccc(C(=O)CN2C(=O)S/C(=C\C3=C(Cl)c4ccccc4CCC3)C2=O)cc1	O=C(CN1C(=O)S/C(=C\C2=C(Cl)c3ccccc3CCC2)C1=O)c1ccc(Br)cc1	0.8333333333333334	1.2403321553103694	7.441948280172538
Cc1ccc(C(=O)CN2C(=O)S/C(=C\C3=C(Cl)c4ccccc4CCC3)C2=O)cc1	O=C(CN1C(=O)S/C(=C\C2=C(Cl)c3ccccc3CCC2)C1=O)c1ccccc1	0.8596491228070176	1.3106911408763793	9.338607841163334
Cc1ccc(CC(=O)Nc2n[nH]c3ccc(N4CCCS4(=O)=O)cc23)cc1	O=C(Cc1ccc(-c2ccccc2)cc1)Nc1n[nH]c2ccc(N3CCCS3(=O)=O)cc12	0.8	1.66957043383705	8.347810430133102
Cc1ccc(C/N=C2\NC(=O)/C(=C3\CCNC(=O)c4[nH]c5ccccc5c43)S2)cc1	O=C1N/C(=N\Cc2ccc(Cl)cc2)S/C1=C1/CCNC(=O)c2[nH]c3ccccc3c21	0.8305084745762712	1.43343430196364	8.457212484031821
Cc1ccc(C/N=C2\NC(=O)/C(=C3\CCNC(=O)c4[nH]c5ccccc5c43)S2)cc1	O=C1N/C(=N\Cc2ccc(F)cc2)S/C1=C1/CCNC(=O)c2[nH]c3ccccc3c21	0.8305084745762712	1.46887117929424	8.666288826731938
Cc1ccc(C/N=C2\NC(=O)/C(=C3\CCNC(=O)c4[nH]c5ccccc5c43)S2)cc1	O=C1N/C(=N\Cc2ccccc2)S/C1=C1/CCNC(=O)c2[nH]c3ccccc3c21	0.8571428571428571	1.5894451105000895	11.126037891235384
Cc1ccc(C/N=C2\NC(=O)/C(=C3\CCNC(=O)c4[nH]ccc43)S2)cc1	O=C1N/C(=N\Cc2ccc(Cl)cc2)S/C1=C1/CCNC(=O)c2[nH]ccc21	0.8148148148148148	1.041914151478915	5.6263060359335455
Cc1ccc(Cn2c3ccccc3c3cc(/C=C4\SC(=S)N(CC(=O)O)C4=O)ccc32)cc1	N#Cc1ccc(Cn2c3ccccc3c3cc(/C=C4\SC(=S)N(CC(=O)O)C4=O)ccc32)cc1	0.8	1.3605135107314137	6.802533540989365
Cc1ccc(Cn2c3ccccc3c3cc(/C=C4\SC(=S)N(CC(=O)O)C4=O)ccc32)cc1	O=C(O)CN1C(=O)/C(=C/c2ccc3c(c2)c2ccccc2n3Cc2ccc(C(F)(F)F)cc2)SC1=S	0.8	1.1674910872937634	5.837426249337572
N#Cc1ccc(Cn2c3ccccc3c3cc(/C=C4\SC(=S)N(CC(=O)O)C4=O)ccc32)cc1	O=C(O)CN1C(=O)/C(=C/c2ccc3c(c2)c2ccccc2n3Cc2ccc(Br)cc2)SC1=S	0.8	1.3605135107314137	6.802533540989365
N#Cc1ccc(Cn2c3ccccc3c3cc(/C=C4\SC(=S)N(CC(=O)O)C4=O)ccc32)cc1	O=C(O)CN1C(=O)/C(=C/c2ccc3c(c2)c2ccccc2n3Cc2ccc(F)cc2)SC1=S	0.8	1.3605135107314137	6.802533540989365
N#Cc1ccc(Cn2c3ccccc3c3cc(/C=C4\SC(=S)N(CC(=O)O)C4=O)ccc32)cc1	O=C(O)CN1C(=O)/C(=C/c2ccc3c(c2)c2ccccc2n3Cc2ccccc2)SC1=S	0.8360655737704918	1.1693993780912262	7.133292693271052
O=C(CN1C(=O)S/C(=C\C2=C(Cl)c3ccccc3CCC2)C1=O)c1ccc(Br)cc1	O=C(CN1C(=O)S/C(=C\C2=C(Cl)c3ccccc3CCC2)C1=O)c1ccc(Cl)cc1	0.8620689655172413	1.2403321553103694	8.992342931513921
O=C(CN1C(=O)S/C(=C\C2=C(Cl)c3ccccc3CCC2)C1=O)c1ccc(Cl)cc1	O=C(CN1C(=O)S/C(=C\C2=C(Cl)c3ccccc3CCC2)C1=O)c1ccccc1	0.8909090909090909	1.3106911408763793	12.014558657912442
O=C(Cc1ccc(-c2ccccc2)cc1)Nc1n[nH]c2ccc(N3CCCS3(=O)=O)cc12	O=C(Cc1ccc(-c2ccncc2)cc1)Nc1n[nH]c2ccc(N3CCCS3(=O)=O)cc12	0.85	1.405765346183994	9.37170649651665
O=C(Cc1ccc(-c2ccccc2)cc1)Nc1n[nH]c2ccc(N3CCCS3(=O)=O)cc12	O=C(Cc1ccc(Br)cc1)Nc1n[nH]c2ccc(N3CCCS3(=O)=O)cc12	0.8	1.8473482755246673	9.236695194147368
O=C(Cc1ccc(-c2ccccc2)cc1)Nc1n[nH]c2ccc(N3CCCS3(=O)=O)cc12	O=C(Cc1ccc(Cl)cc1)Nc1n[nH]c2ccc(N3CCCS3(=O)=O)cc12	0.8	1.4357285695614372	7.178606954772414
O=C(O)CN1C(=O)/C(=C/c2ccc3c(c2)c2ccccc2n3Cc2ccc(Br)cc2)SC1=S	O=C(O)CN1C(=O)/C(=C/c2ccc3c(c2)c2ccccc2n3Cc2ccc(C(F)(F)F)cc2)SC1=S	0.8	1.1674910872937634	5.837426249337572
O=C(O)CN1C(=O)/C(=C/c2ccc3c(c2)c2ccccc2n3Cc2ccc(C(F)(F)F)cc2)SC1=S	O=C(O)CN1C(=O)/C(=C/c2ccc3c(c2)c2ccccc2n3Cc2ccc(F)cc2)SC1=S	0.828125	1.1674910872937634	6.792635896191228
O=C(O)CN1C(=O)/C(=C/c2nc3cc(F)ccc3n2Cc2ccccc2F)SC1=S	O=C(O)CN1C(=O)/C(=C/c2nc3ccccc3n2Cc2ccccc2F)SC1=S	0.8387096774193549	1.0873719242465176	6.741664132010792
O=C(O)CN1C(=O)/C(=C/c2nc3ccc(Cl)cc3n2Cc2ccccc2F)SC1=S	O=C(O)CN1C(=O)/C(=C/c2nc3ccccc3n2Cc2ccccc2F)SC1=S	0.8125	1.0025947469681213	5.347143465731497
O=C(O)CN1C(=O)/C(=C/c2nc3ccc(F)cc3n2Cc2ccccc2F)SC1=S	O=C(O)CN1C(=O)/C(=C/c2nc3ccccc3n2Cc2ccccc2F)SC1=S	0.8387096774193549	1.2724587429714438	7.889195293412134
O=C(O)CN1C(=O)/C(=C/c2nc3ccccc3n2Cc2ccc(Br)cc2F)SC1=S	O=C(O)CN1C(=O)/C(=C/c2nc3ccccc3n2Cc2ccccc2F)SC1=S	0.8125	1.0098104387751583	5.385626950123777
