# Supplementary material for: De novo design of anticancer 4-thiazolidinone derivatives: a generative framework shaped by activity cliffs
Source: J Cheminform. 2026 May 11;18:88. doi: 10.1186/s13321-026-01216-3 (PMC13335218; doi:10.1186/s13321-026-01216-3)
Supplement: Supplementary file 4 — Supplementary Material 4. [file 13321_2026_1216_MOESM4_ESM.csv]

ligand_id	source	SMILES	core	fragments	qsar	qed	sa	score	cafe_enrichment	cafe_boost	rank
1	vanilla	COc1ccc2[nH]nc(Nc3ccc(CN4CCCS4(=O)=O)cc3)c2c1	[*]N1CCCS1(=O)=O	[*]C[*]; [*]c1ccc([*])cc1; [*]N[*]; [*]c1n[nH]c2ccc([*])cc12; [*]OC	0.8604403827303034	0.7190615415537174	0.831155355871559	0.8204506037514885	0.0	0.0	1
2	vanilla	O=S1(=O)CCCN1Oc1ccc(-c2n[nH]c3ccc(N4CCOCC4)cc23)cc1	[*]N1CCCS1(=O)=O	[*]O[*]; [*]c1ccc([*])cc1; [*]c1n[nH]c2ccc([*])cc12; [*]N1CCOCC1	0.851438348130888	0.7054124118652503	0.7895465119878377	0.7974764264205404	0.0	0.0	2
3	vanilla	O=C(CN1CCOCC1)c1ccc2[nH]c(NN3CCCS3(=O)=O)nc2c1	[*]N1CCCS1(=O)=O	[*]N[*]; [*]c1nc2cc([*])ccc2[nH]1; [*]C(=O)C[*]; [*]N1CCOCC1	0.8433713692106993	0.7259568763608434	0.7745260225382258	0.7923503319717389	0.0	0.0	3
4	vanilla	CONC(=O)c1cc2c(CN3CCOCC3)ccnc2cc1N1CCCS1(=O)=O	[*]N1CCCS1(=O)=O	[*]c1cc2nccc([*])c2cc1[*]; [*]C[*]; [*]C([*])=O; [*]N1CCOCC1; [*]N[*]; [*]OC	0.8350675578288305	0.7173431084082004	0.7956676088640301	0.7957626883587844	0.0	0.0	4
5	vanilla	O=S1(=O)CCCN1c1n[nH]c2ccc(ON3CCOCC3)cc12	[*]N1CCCS1(=O)=O	[*]c1n[nH]c2ccc([*])cc12; [*]O[*]; [*]N1CCOCC1	0.8337853856867985	0.8875767249852952	0.7624917537619328	0.8160262007765515	0.0	0.0	5
6	vanilla	COc1nc2ccccc2n1Nc1ccc(N2CCCS2(=O)=O)cc1	[*]N1CCCS1(=O)=O	[*]c1ccc([*])cc1; [*]N[*]; [*]n1c([*])nc2ccccc21; [*]OC	0.833505696121332	0.7752394633456849	0.8119560592282363	0.8132325948089644	0.0	0.0	6
7	vanilla	O=S1(=O)CCCN1c1ccc(CNc2n[nH]c3ccc(N4CCOCC4)cc23)cc1	[*]N1CCCS1(=O)=O	[*]c1ccc([*])cc1; [*]C[*]; [*]N[*]; [*]c1n[nH]c2ccc([*])cc12; [*]N1CCOCC1	0.8334606070197194	0.6504291276165219	0.8187477570461841	0.7909691711496658	0.0	0.0	7
8	vanilla	O=C(CCCc1ccc2[nH]c(NN3CCCS3(=O)=O)nc2c1)N1CCOCC1	[*]N1CCCS1(=O)=O	[*]N[*]; [*]c1nc2cc([*])ccc2[nH]1; [*]CCC[*]; [*]C([*])=O; [*]N1CCOCC1	0.8333165340427716	0.742705464086627	0.7748291712008248	0.791799374914764	0.0	0.0	8
9	vanilla	CONc1ccnc2cc(N3CCCS3(=O)=O)c(CN3CCOCC3)cc12	[*]N1CCCS1(=O)=O	[*]c1cc2nccc([*])c2cc1[*]; [*]N[*]; [*]C[*]; [*]OC; [*]N1CCOCC1	0.8319381672201835	0.7735977753942308	0.7819330785334481	0.8002680533802989	0.0	0.0	9
10	vanilla	O=C(COc1n[nH]c2ccc(N3CCOCC3)cc12)N1CCCS1(=O)=O	[*]N1CCCS1(=O)=O	[*]C([*])=O; [*]C[*]; [*]O[*]; [*]c1n[nH]c2ccc([*])cc12; [*]N1CCOCC1	0.8275702493417292	0.8154073438300317	0.773896073820277	0.8036679980308089	0.0	0.0	10
11	vanilla	COCc1ccc2[nH]c(NN3CCCS3(=O)=O)nc2c1	[*]N1CCCS1(=O)=O	[*]N[*]; [*]c1nc2cc([*])ccc2[nH]1; [*]C[*]; [*]OC	0.8261676947053709	0.881013382536016	0.7635741783798087	0.8120994257412751	0.0	0.0	11
12	vanilla	O=S1(=O)CCCN1Nc1nc2cc(CN3CCOCC3)ccc2[nH]1	[*]N1CCCS1(=O)=O	[*]N[*]; [*]c1nc2cc([*])ccc2[nH]1; [*]C[*]; [*]N1CCOCC1	0.8261398747808095	0.8450719368160825	0.7778748654907306	0.8106202834718327	0.0	0.0	12
13	vanilla	[H]c1ccc2[nH]nc(Nc3ccc(CN4CCCS4(=O)=O)cc3)c2c1	[*]N1CCCS1(=O)=O	[*]C[*]; [*]c1ccc([*])cc1; [*]N[*]; [*]c1n[nH]c2ccc([*])cc12; [H][*]	0.8256289521505182	0.7641302784219667	0.8391036566995219	0.8187190992244094	0.0	0.0	13
14	vanilla	COCC(=O)Nc1ccc2[nH]nc(N3CCCS3(=O)=O)c2c1	[*]N1CCCS1(=O)=O	[*]c1n[nH]c2ccc([*])cc12; [*]N[*]; [*]C(=O)C[*]; [*]OC	0.8230524009043555	0.8607199121549014	0.812015298332985	0.8261710621259165	0.0	0.0	14
15	vanilla	COCC(=O)CCCc1ccc2[nH]nc(N3CCCS3(=O)=O)c2c1	[*]N1CCCS1(=O)=O	[*]c1n[nH]c2ccc([*])cc12; [*]CCC[*]; [*]C(=O)C[*]; [*]OC	0.8229204442987685	0.8185475554765116	0.7907697588326827	0.8091855923478829	0.0	0.0	15
16	vanilla	O=C(c1n[nH]c2ccc(N3CCOCC3)cc12)N1CCCS1(=O)=O	[*]N1CCCS1(=O)=O	[*]C([*])=O; [*]c1n[nH]c2ccc([*])cc12; [*]N1CCOCC1	0.8184418517176915	0.8509522564196526	0.7860956490549924	0.8120054515930042	0.0	0.0	16
17	vanilla	COCc1ccc(-c2ccc3[nH]nc(N4CCCS4(=O)=O)c3c2)cc1	[*]N1CCCS1(=O)=O	[*]c1n[nH]c2ccc([*])cc12; [*]c1ccc([*])cc1; [*]C[*]; [*]OC	0.818047850118748	0.7789310518556914	0.8243208028179799	0.8127336715458295	0.0	0.0	17
18	vanilla	COCCCc1ccc2[nH]nc(-c3ccc(N4CCCS4(=O)=O)cc3)c2c1	[*]N1CCCS1(=O)=O	[*]c1ccc([*])cc1; [*]c1n[nH]c2ccc([*])cc12; [*]CCC[*]; [*]OC	0.815274024275555	0.6604691247495714	0.831606451314513	0.7908460151859416	0.0	0.0	18
19	vanilla	O=C(c1ccc2[nH]nc(N3CCCS3(=O)=O)c2c1)N1CCOCC1	[*]N1CCCS1(=O)=O	[*]c1n[nH]c2ccc([*])cc12; [*]C([*])=O; [*]N1CCOCC1	0.8148191335716491	0.8544890088977892	0.8117025609836435	0.821506479601675	0.0	0.0	19
20	vanilla	O=C(c1ccc2[nH]nc(ON3CCCS3(=O)=O)c2c1)N1CCOCC1	[*]N1CCCS1(=O)=O	[*]O[*]; [*]c1n[nH]c2ccc([*])cc12; [*]C([*])=O; [*]N1CCOCC1	0.8146998914602727	0.8412051172899014	0.7728205891427663	0.8032492156991959	0.0	0.0	20
21	vanilla	COc1cc2c(NN3CCOCC3)ccnc2cc1N1CCCS1(=O)=O	[*]N1CCCS1(=O)=O	[*]c1cc2nccc([*])c2cc1[*]; [*]N[*]; [*]OC; [*]N1CCOCC1	0.812824300183409	0.8617842392697092	0.7893346379228413	0.8132204230964419	0.0	0.0	21
22	vanilla	COc1ccc2[nH]nc(-c3ccc(CCCN4CCCS4(=O)=O)cc3)c2c1	[*]N1CCCS1(=O)=O	[*]CCC[*]; [*]c1ccc([*])cc1; [*]c1n[nH]c2ccc([*])cc12; [*]OC	0.8123509503842815	0.7069702416962725	0.8323549720245723	0.7992764173027961	0.0	0.0	22
23	vanilla	O=C(CCCN1CCCS1(=O)=O)c1n[nH]c2ccc(N3CCOCC3)cc12	[*]N1CCCS1(=O)=O	[*]CCC[*]; [*]C([*])=O; [*]c1n[nH]c2ccc([*])cc12; [*]N1CCOCC1	0.8089989094542441	0.7468259328957484	0.7949029010186551	0.7909259107683094	0.0	0.0	23
24	vanilla	O=S1(=O)CCCN1c1n[nH]c2ccc(CN3CCOCC3)cc12	[*]N1CCCS1(=O)=O	[*]c1n[nH]c2ccc([*])cc12; [*]C[*]; [*]N1CCOCC1	0.8087977043121415	0.9022240524594972	0.8104896871718064	0.8281597670854786	0.0	0.0	24
25	vanilla	O=C(N1CCCS1(=O)=O)n1c(NN2CCOCC2)nc2ccccc21	[*]N1CCCS1(=O)=O	[*]C([*])=O; [*]n1c([*])nc2ccccc21; [*]N[*]; [*]N1CCOCC1	0.8073819473442834	0.8365692867606265	0.7515511446983216	0.7908870941691674	0.0	0.0	25
26	vanilla	O=S1(=O)CCCN1CCCc1ccc2[nH]nc(N3CCCS3(=O)=O)c2c1	[*]N1CCCS1(=O)=O	[*]c1n[nH]c2ccc([*])cc12; [*]CCC[*]; [*]N1CCCS1(=O)=O	0.8056229161586325	0.8114150992505768	0.7624032837994871	0.7894934998333633	0.0	0.0	26
27	vanilla	COc1ccc(-c2ccc3[nH]c(NN4CCCS4(=O)=O)nc3c2)cc1	[*]N1CCCS1(=O)=O	[*]N[*]; [*]c1nc2cc([*])ccc2[nH]1; [*]c1ccc([*])cc1; [*]OC	0.8054178370103404	0.7484873313820211	0.8013336233308004	0.7923980504128606	0.0	0.0	27
28	vanilla	O=S1(=O)CCCN1c1n[nH]c2ccc(N3CCOCC3)cc12	[*]N1CCCS1(=O)=O	[*]c1n[nH]c2ccc([*])cc12; [*]N1CCOCC1	0.8041919088674168	0.8900865294915714	0.8049795895860868	0.8216859052797159	0.0	0.0	28
29	vanilla	O=S1(=O)CCCN1c1n[nH]c2ccc(COc3c(F)cccc3F)cc12	[*]N1CCCS1(=O)=O	[*]c1n[nH]c2ccc([*])cc12; [*]C[*]; [*]O[*]; [*]c1c(F)cccc1F	0.8000299921226234	0.7562956747199097	0.8046091050053081	0.7931147737951546	0.0	0.0	29
30	vanilla	O=C(Nn1c(N2CCOCC2)nc2ccccc21)N1CCCS1(=O)=O	[*]N1CCCS1(=O)=O	[*]C([*])=O; [*]N[*]; [*]n1c([*])nc2ccccc21; [*]N1CCOCC1	0.7995422293895462	0.8358535332785038	0.7660519993991765	0.7934083981711899	0.0	0.0	30
31	vanilla	[H]c1ccc(C(=O)Nc2ccc3[nH]nc(N4CCCS4(=O)=O)c3c2)cc1	[*]N1CCCS1(=O)=O	[*]c1n[nH]c2ccc([*])cc12; [*]N[*]; [*]C([*])=O; [*]c1ccc([*])cc1; [H][*]	0.7992435336299263	0.7529707702458642	0.8412864011085782	0.8068061279445747	0.0	0.0	31
32	vanilla	COc1nc2ccccc2n1NCC(=O)N1CCCS1(=O)=O	[*]N1CCCS1(=O)=O	[*]C(=O)C[*]; [*]N[*]; [*]n1c([*])nc2ccccc21; [*]OC	0.798436631535506	0.8603633283728588	0.7490391196729355	0.7910629661579485	0.0	0.0	32
33	vanilla	O=S1(=O)CCCN1OCc1n[nH]c2ccc(N3CCOCC3)cc12	[*]N1CCCS1(=O)=O	[*]O[*]; [*]C[*]; [*]c1n[nH]c2ccc([*])cc12; [*]N1CCOCC1	0.7980398859135144	0.8783414291667109	0.7588561841720494	0.7984267138675677	0.0	0.0	33
34	vanilla	COCCc1ccc2[nH]nc(C(=O)N3CCCS3(=O)=O)c2c1	[*]N1CCCS1(=O)=O	[*]C([*])=O; [*]c1n[nH]c2ccc([*])cc12; [*]C[*]; [*]C[*]; [*]OC	0.7956651367425972	0.9033060584791656	0.7832805588788907	0.8122394899444284	0.0	0.0	34
35	vanilla	COC(=O)Nc1ccc2[nH]nc(ON3CCCS3(=O)=O)c2c1	[*]N1CCCS1(=O)=O	[*]O[*]; [*]c1n[nH]c2ccc([*])cc12; [*]N[*]; [*]C([*])=O; [*]OC	0.7942305868538209	0.8719393234750334	0.7633210055290147	0.7974085016481409	0.0	0.0	35
36	vanilla	[H]c1ccc2[nH]nc(Oc3ccc(N4CCCS4(=O)=O)cc3)c2c1	[*]N1CCCS1(=O)=O	[*]c1ccc([*])cc1; [*]O[*]; [*]c1n[nH]c2ccc([*])cc12; [H][*]	0.7941294275338551	0.8015114911632857	0.8365730396402336	0.8125832851022927	0.0	0.0	36
37	vanilla	O=C(Cc1ccc2[nH]nc(C(=O)N3CCCS3(=O)=O)c2c1)N1CCOCC1	[*]N1CCCS1(=O)=O	[*]C([*])=O; [*]c1n[nH]c2ccc([*])cc12; [*]C[*]; [*]C([*])=O; [*]N1CCOCC1	0.7929549649328181	0.7950826916700989	0.7865902444444599	0.7908346220849312	0.0	0.0	37
38	vanilla	O=C(c1ccc2[nH]nc(NN3CCCS3(=O)=O)c2c1)N1CCOCC1	[*]N1CCCS1(=O)=O	[*]N[*]; [*]c1n[nH]c2ccc([*])cc12; [*]C([*])=O; [*]N1CCOCC1	0.7917207045542308	0.8151132818995847	0.7753855464077234	0.7898651567646987	0.0	0.0	38
39	vanilla	COc1ccc2[nH]nc(-c3ccc(N4CCCS4(=O)=O)cc3)c2c1	[*]N1CCCS1(=O)=O	[*]c1ccc([*])cc1; [*]c1n[nH]c2ccc([*])cc12; [*]OC	0.7911625833310598	0.7933430327917538	0.8465076891887716	0.8137367155662835	0.0	0.0	39
40	vanilla	COCc1ccc2[nH]nc(C(=O)ON3CCCS3(=O)=O)c2c1	[*]N1CCCS1(=O)=O	[*]O[*]; [*]C([*])=O; [*]c1n[nH]c2ccc([*])cc12; [*]C[*]; [*]OC	0.7890816919401951	0.8926387567226541	0.7693636854297592	0.8019059022925125	0.0	0.0	40
41	vanilla	O=S1(=O)CCCN1NCc1nc2cc(N3CCOCC3)ccc2[nH]1	[*]N1CCCS1(=O)=O	[*]N[*]; [*]C[*]; [*]c1nc2cc([*])ccc2[nH]1; [*]N1CCOCC1	0.788880903357682	0.8306792389041817	0.7686139863698513	0.7891338036718498	0.0	0.0	41
42	vanilla	COc1nc2ccccc2n1NCN1CCCS1(=O)=O	[*]N1CCCS1(=O)=O	[*]C[*]; [*]N[*]; [*]n1c([*])nc2ccccc21; [*]OC	0.7888421215100274	0.892958118099133	0.7609301837779195	0.7985005457350054	0.0	0.0	42
43	vanilla	[H]c1ccc(COc2ccc3[nH]nc(N4CCCS4(=O)=O)c3c2)cc1	[*]N1CCCS1(=O)=O	[*]c1n[nH]c2ccc([*])cc12; [*]O[*]; [*]C[*]; [*]c1ccc([*])cc1; [H][*]	0.7886777081552785	0.7901618258880477	0.8380786017544669	0.8087348891415077	0.0	0.0	43
44	vanilla	COc1ccc2[nH]nc(C(=O)CN3CCCS3(=O)=O)c2c1	[*]N1CCCS1(=O)=O	[*]C[*]; [*]C([*])=O; [*]c1n[nH]c2ccc([*])cc12; [*]OC	0.7864581826103131	0.842968730750748	0.8005970944703065	0.8034158569823975	0.0	0.0	44
45	vanilla	COC(=O)Cc1ccc2[nH]nc(N3CCCS3(=O)=O)c2c1	[*]N1CCCS1(=O)=O	[*]c1n[nH]c2ccc([*])cc12; [*]C[*]; [*]C([*])=O; [*]OC	0.785250863093156	0.8473689378411502	0.8049110449266299	0.8055385507761444	0.0	0.0	45
46	vanilla	Cc1ccc(-c2ccc3[nH]nc(OCN4CCCS4(=O)=O)c3c2)cc1	[*]N1CCCS1(=O)=O	[*]C[*]; [*]O[*]; [*]c1n[nH]c2ccc([*])cc12; [*]c1ccc(C)cc1	0.7843670587309327	0.7789391819228761	0.8009017857239628	0.7898953741665335	0.0	0.0	46
47	vanilla	O=C(Cc1n[nH]c2ccc(N3CCOCC3)cc12)CN1CCCS1(=O)=O	[*]N1CCCS1(=O)=O	[*]C[*]; [*]C(=O)C[*]; [*]c1n[nH]c2ccc([*])cc12; [*]N1CCOCC1	0.7839829021021304	0.8162220933068046	0.7815059199741232	0.7894399474918624	0.0	0.0	47
48	vanilla	O=S1(=O)CCCN1Cc1nc2cc(NN3CCOCC3)ccc2[nH]1	[*]N1CCCS1(=O)=O	[*]C[*]; [*]c1nc2cc([*])ccc2[nH]1; [*]N[*]; [*]N1CCOCC1	0.7835466663152262	0.8450719368160825	0.7784355248313898	0.793807263821863	0.0	0.0	48
49	vanilla	[H]c1ccc2[nH]nc(C(=O)c3ccc(N4CCCS4(=O)=O)cc3)c2c1	[*]N1CCCS1(=O)=O	[*]c1ccc([*])cc1; [*]C([*])=O; [*]c1n[nH]c2ccc([*])cc12; [H][*]	0.7815627974659033	0.7412884988435143	0.843677365888883	0.7983537651106174	0.0	0.0	49
50	vanilla	O=C(Nc1ccc2[nH]nc(N3CCCS3(=O)=O)c2c1)C(F)(F)F	[*]N1CCCS1(=O)=O	[*]c1n[nH]c2ccc([*])cc12; [*]N[*]; [*]C([*])=O; [*]C(F)(F)F	0.7812671039864398	0.8617958371019018	0.7936560203411247	0.8023284171514062	0.0	0.0	50
51	vanilla	COCc1ccc2[nH]nc(NN3CCCS3(=O)=O)c2c1	[*]N1CCCS1(=O)=O	[*]N[*]; [*]c1n[nH]c2ccc([*])cc12; [*]C[*]; [*]OC	0.7812621609909155	0.881013382536016	0.7581417897158411	0.7919642567899059	0.0	0.0	51
52	vanilla	[H]C1SCC(=O)N1NC(=O)Nc1ccc(N2CCCS2(=O)=O)cc1	[*]N1CCCS1(=O)=O	[*]c1ccc([*])cc1; [*]N[*]; [*]C(=O)NN1C(=O)CSC1[*]; [H][*]	0.781004490922368	0.8344558957106867	0.7818476912343341	0.7920320520048182	0.0	0.0	52
53	vanilla	O=S1(=O)CCCN1Cn1c(NN2CCOCC2)nc2ccccc21	[*]N1CCCS1(=O)=O	[*]C[*]; [*]n1c([*])nc2ccccc21; [*]N[*]; [*]N1CCOCC1	0.7803693786342389	0.8729932323651781	0.7697526676885328	0.7946474650021444	0.0	0.0	53
54	vanilla	[H]c1cc2c(NN3CCOCC3)ccnc2cc1N1CCCS1(=O)=O	[*]N1CCCS1(=O)=O	[*]c1cc2nccc([*])c2cc1[*]; [*]N[*]; [H][*]; [*]N1CCOCC1	0.7796715390794298	0.9045379986482208	0.8000810193368844	0.8128086230961699	0.0	0.0	54
55	vanilla	COC(=O)c1ccc2[nH]nc(N3CCCS3(=O)=O)c2c1	[*]N1CCCS1(=O)=O	[*]c1n[nH]c2ccc([*])cc12; [*]C([*])=O; [*]OC	0.7793971201935872	0.8305781534318263	0.813275229083491	0.8031845703971966	0.0	0.0	55
56	vanilla	[H]c1ccnc2cc(N3CCCS3(=O)=O)c(CNOC)cc12	[*]N1CCCS1(=O)=O	[*]c1cc2nccc([*])c2cc1[*]; [H][*]; [*]C[*]; [*]N[*]; [*]OC	0.777633276971619	0.86517586125507	0.7879406233707845	0.7992647323879754	0.0	0.0	56
57	vanilla	O=S1(=O)CCCN1Nc1nc2cc(OC(F)(F)F)ccc2[nH]1	[*]N1CCCS1(=O)=O	[*]N[*]; [*]c1nc2cc([*])ccc2[nH]1; [*]O[*]; [*]C(F)(F)F	0.7770545797057525	0.8927443048963436	0.758311836591131	0.7926954274980222	0.0	0.0	57
58	vanilla	COCCCNc1ccc2[nH]nc(N3CCCS3(=O)=O)c2c1	[*]N1CCCS1(=O)=O	[*]c1n[nH]c2ccc([*])cc12; [*]N[*]; [*]CCC[*]; [*]OC	0.7769357841028857	0.7873355494618091	0.8030292728888951	0.7894531326890741	0.0	0.0	58
59	vanilla	O=S1(=O)CCCN1c1n[nH]c2ccc(OCC(F)(F)F)cc12	[*]N1CCCS1(=O)=O	[*]c1n[nH]c2ccc([*])cc12; [*]O[*]; [*]C[*]; [*]C(F)(F)F	0.7754174901845253	0.9313617237908548	0.7934157457966795	0.813805639150653	0.0	0.0	59
60	vanilla	[H]CC(=O)c1ccc2[nH]nc(OCN3CCCS3(=O)=O)c2c1	[*]N1CCCS1(=O)=O	[*]C[*]; [*]O[*]; [*]c1n[nH]c2ccc([*])cc12; [*]C(=O)C[*]; [H][*]	0.7741921618724048	0.8549174916541058	0.7746351648744787	0.7905144290295746	0.0	0.0	60
61	vanilla	COc1ccc2[nH]nc(N3CCCS3(=O)=O)c2c1	[*]N1CCCS1(=O)=O	[*]c1n[nH]c2ccc([*])cc12; [*]OC	0.7732338709379992	0.8841004705898003	0.8145922528183944	0.8119505436205177	0.0	0.0	61
62	vanilla	COc1ccc2[nH]nc(NC(=O)N3CCCS3(=O)=O)c2c1	[*]N1CCCS1(=O)=O	[*]C([*])=O; [*]N[*]; [*]c1n[nH]c2ccc([*])cc12; [*]OC	0.7722361710193586	0.8651965777427184	0.786045595122197	0.796352022005166	0.0	0.0	62
63	vanilla	COc1ccc(-c2ccc3[nH]nc(CN4CCCS4(=O)=O)c3c2)cc1	[*]N1CCCS1(=O)=O	[*]C[*]; [*]c1n[nH]c2ccc([*])cc12; [*]c1ccc([*])cc1; [*]OC	0.7684411863551471	0.7789912262553345	0.8197975122196893	0.7910937246810015	0.0	0.0	63
64	vanilla	Cc1ccc(Nc2ccc3[nH]nc(N4CCCS4(=O)=O)c3c2)cc1	[*]N1CCCS1(=O)=O	[*]c1n[nH]c2ccc([*])cc12; [*]N[*]; [*]c1ccc(C)cc1	0.7673715132911307	0.7663054051809463	0.8264419143838665	0.7907864521061881	0.0	0.0	64
65	vanilla	COc1ccc2[nH]nc(C(=O)N3CCCS3(=O)=O)c2c1	[*]N1CCCS1(=O)=O	[*]C([*])=O; [*]c1n[nH]c2ccc([*])cc12; [*]OC	0.7639356797581667	0.8821382595868956	0.7933653389736011	0.7993480594100864	0.0	0.0	65
66	vanilla	[H]c1ccc2[nH]nc(OCN3CCCS3(=O)=O)c2c1	[*]N1CCCS1(=O)=O	[*]C[*]; [*]O[*]; [*]c1n[nH]c2ccc([*])cc12; [H][*]	0.7629731017348648	0.8974787146086678	0.781912684422989	0.7974500573848751	0.0	0.0	66
67	vanilla	[H]c1ccc(Cc2ccc3[nH]nc(N4CCCS4(=O)=O)c3c2)cc1	[*]N1CCCS1(=O)=O	[*]c1n[nH]c2ccc([*])cc12; [*]C[*]; [*]c1ccc([*])cc1; [H][*]	0.7624498028312798	0.8041472662882346	0.8306754506620475	0.7980795546549779	0.0	0.0	67
68	vanilla	COc1ccc2[nH]nc(ON3CCCS3(=O)=O)c2c1	[*]N1CCCS1(=O)=O	[*]O[*]; [*]c1n[nH]c2ccc([*])cc12; [*]OC	0.7624264340291471	0.9043632737826016	0.7649429948790423	0.7918204263197962	0.0	0.0	68
69	vanilla	O=S1(=O)CCCN1OCc1nc2cc(N3CCOCC3)ccc2[nH]1	[*]N1CCCS1(=O)=O	[*]O[*]; [*]C[*]; [*]c1nc2cc([*])ccc2[nH]1; [*]N1CCOCC1	0.7613657578573878	0.878341429166711	0.7766390413149065	0.7908702055022601	0.0	0.0	69
70	vanilla	Cc1ccc(CCc2ccc3[nH]nc(N4CCCS4(=O)=O)c3c2)cc1	[*]N1CCCS1(=O)=O	[*]c1n[nH]c2ccc([*])cc12; [*]C[*]; [*]C[*]; [*]c1ccc(C)cc1	0.7596446692581389	0.7814681110214488	0.8271682387154158	0.7910187853937117	0.0	0.0	70
71	vanilla	O=S1(=O)CCCN1COc1nc2cc(N3CCOCC3)ccc2[nH]1	[*]N1CCCS1(=O)=O	[*]C[*]; [*]O[*]; [*]c1nc2cc([*])ccc2[nH]1; [*]N1CCOCC1	0.7591566792873868	0.8745320410972285	0.7762999204357857	0.7890890481087147	0.0	0.0	71
72	vanilla	[H]c1ccnc2cc(NN3CCCS3(=O)=O)c(N3CCOCC3)cc12	[*]N1CCCS1(=O)=O	[*]N[*]; [*]c1cc2nccc([*])c2cc1[*]; [H][*]; [*]N1CCOCC1	0.7589711304341011	0.9045379986482208	0.7761043160401812	0.7949377783193572	0.0	0.0	72
73	vanilla	O=S1(=O)CCCN1CNc1n[nH]c2ccc(C(F)(F)F)cc12	[*]N1CCCS1(=O)=O	[*]C[*]; [*]N[*]; [*]c1n[nH]c2ccc([*])cc12; [*]C(F)(F)F	0.7582716311070573	0.8997330664298785	0.7711153674864651	0.7917014127233848	0.0	0.0	73
74	vanilla	[H]c1cc2c(N3CCOCC3)ccnc2cc1NN1CCCS1(=O)=O	[*]N1CCCS1(=O)=O	[*]N[*]; [*]c1cc2nccc([*])c2cc1[*]; [*]N1CCOCC1; [H][*]	0.7563512073556541	0.9045379986482208	0.7868999204357855	0.7982080508462199	0.0	0.0	74
75	vanilla	[H]c1ccc2[nH]nc(C(=O)CN3CCCS3(=O)=O)c2c1	[*]N1CCCS1(=O)=O	[*]C[*]; [*]C([*])=O; [*]c1n[nH]c2ccc([*])cc12; [H][*]	0.7555422103980162	0.8416121555065377	0.8050632227992701	0.792564604380222	0.0	0.0	75
76	vanilla	[H]c1nc2ccccc2n1Nc1ccc(N2CCCS2(=O)=O)cc1	[*]N1CCCS1(=O)=O	[*]c1ccc([*])cc1; [*]N[*]; [*]n1c([*])nc2ccccc21; [H][*]	0.7529565170063222	0.801816714897439	0.8303858984232415	0.7937003091513134	0.0	0.0	76
77	vanilla	O=S1(=O)CCCN1Cc1n[nH]c2ccc(CN3CCOCC3)cc12	[*]N1CCCS1(=O)=O	[*]C[*]; [*]c1n[nH]c2ccc([*])cc12; [*]C[*]; [*]N1CCOCC1	0.7481006354432663	0.8874881103466871	0.7969078325236976	0.795501009256123	0.0	0.0	77
78	vanilla	O=S1(=O)CCCN1c1n[nH]c2ccc(CC(F)(F)F)cc12	[*]N1CCCS1(=O)=O	[*]c1n[nH]c2ccc([*])cc12; [*]C[*]; [*]C(F)(F)F	0.745547243761664	0.9227196800540752	0.7817199690825442	0.7954508211484984	0.0	0.0	78
79	vanilla	O=S1(=O)CCCN1c1ccc(NN2CCOCC2)cc1	[*]N1CCCS1(=O)=O	[*]c1ccc([*])cc1; [*]N[*]; [*]N1CCOCC1	0.7452033730174503	0.8974233443997338	0.8254232965332826	0.80773533670024	0.0	0.0	79
80	vanilla	O=C(NN1CCOCC1)c1ccc(N2CCCS2(=O)=O)cc1	[*]N1CCCS1(=O)=O	[*]c1ccc([*])cc1; [*]C([*])=O; [*]N[*]; [*]N1CCOCC1	0.7439785322622303	0.8589891260110046	0.8367406282002504	0.8040854893871934	0.0	0.0	80
81	vanilla	O=S1(=O)CCCN1CCCc1ccc(NN2CCOCC2)cc1	[*]N1CCCS1(=O)=O	[*]CCC[*]; [*]c1ccc([*])cc1; [*]N[*]; [*]N1CCOCC1	0.7433941458642507	0.8467603652648628	0.8155103530730694	0.7929138726279006	0.0	0.0	81
82	vanilla	COc1cc2c(OC)ccnc2cc1NCCN1CCCS1(=O)=O	[*]N1CCCS1(=O)=O	[*]C[*]; [*]C[*]; [*]N[*]; [*]c1cc2nccc([*])c2cc1[*]; [*]OC; [*]OC	0.742347114444348	0.8531263308342281	0.8183772248960312	0.7949150019029972	0.0	0.0	82
83	vanilla	COCc1ccc2[nH]nc(CN3CCCS3(=O)=O)c2c1	[*]N1CCCS1(=O)=O	[*]C[*]; [*]c1n[nH]c2ccc([*])cc12; [*]C[*]; [*]OC	0.7417864058366183	0.9206935426719304	0.7869479975431015	0.795632469886274	0.0	0.0	83
84	vanilla	COc1ccc2[nH]nc(CCN3CCCS3(=O)=O)c2c1	[*]N1CCCS1(=O)=O	[*]C[*]; [*]C[*]; [*]c1n[nH]c2ccc([*])cc12; [*]OC	0.7414381598409899	0.9178265365302116	0.7971015737914148	0.7989812007590043	0.0	0.0	84
85	vanilla	O=S1(=O)CCCN1c1n[nH]c2ccc(C(F)(F)F)cc12	[*]N1CCCS1(=O)=O	[*]c1n[nH]c2ccc([*])cc12; [*]C(F)(F)F	0.7405506437192382	0.877374822815717	0.7985564578547198	0.7911178051927267	0.0	0.0	85
86	vanilla	O=S1(=O)CCCN1c1ccc(ONc2c(F)cccc2F)cc1	[*]N1CCCS1(=O)=O	[*]c1ccc([*])cc1; [*]O[*]; [*]N[*]; [*]c1c(F)cccc1F	0.7405387124717853	0.8697118027368124	0.8144455610568192	0.7959360699588043	0.0	0.0	86
87	vanilla	O=S1(=O)CCCN1c1ccc(NOc2c(F)cccc2F)cc1	[*]N1CCCS1(=O)=O	[*]c1ccc([*])cc1; [*]N[*]; [*]O[*]; [*]c1c(F)cccc1F	0.7405387124717853	0.8697118027368124	0.8110242592816712	0.7945675492487452	0.0	0.0	87
88	vanilla	Cc1ccc(NOc2ccc(N3CCCS3(=O)=O)cc2)cc1	[*]N1CCCS1(=O)=O	[*]c1ccc([*])cc1; [*]O[*]; [*]N[*]; [*]c1ccc(C)cc1	0.7299650277364387	0.8806736873801062	0.84015454761417	0.8041825676162647	0.0	0.0	88
89	vanilla	O=S1(=O)CCCN1NCc1ccc(N2CCOCC2)cc1	[*]N1CCCS1(=O)=O	[*]N[*]; [*]C[*]; [*]c1ccc([*])cc1; [*]N1CCOCC1	0.7298643682836304	0.8804195318475212	0.8078683493060514	0.7911769934053771	0.0	0.0	89
90	vanilla	O=S1(=O)CCCN1Nc1ccc(CN2CCOCC2)cc1	[*]N1CCCS1(=O)=O	[*]N[*]; [*]c1ccc([*])cc1; [*]C[*]; [*]N1CCOCC1	0.7244056948920552	0.8943186083866921	0.8152037843627981	0.7947075133792797	0.0	0.0	90
91	vanilla	Cc1ccc(ONC(=O)c2ccc(N3CCCS3(=O)=O)cc2)cc1	[*]N1CCCS1(=O)=O	[*]c1ccc([*])cc1; [*]C([*])=O; [*]N[*]; [*]O[*]; [*]c1ccc(C)cc1	0.7234732867630869	0.8618216707282095	0.8458953244435423	0.8001117786282936	0.0	0.0	91
92	vanilla	O=S1(=O)CCCN1Nc1ccc(N2CCOCC2)cc1	[*]N1CCCS1(=O)=O	[*]N[*]; [*]c1ccc([*])cc1; [*]N1CCOCC1	0.7232190345655947	0.8974233443997338	0.808634437116837	0.7922260575529194	0.0	0.0	92
93	vanilla	[H]c1cc2c(OC)ccnc2cc1NN1CCCS1(=O)=O	[*]N1CCCS1(=O)=O	[*]N[*]; [*]c1cc2nccc([*])c2cc1[*]; [*]OC; [H][*]	0.7183424021155218	0.9305070656927812	0.7913757978130072	0.789988693109968	0.0	0.0	93
94	vanilla	O=S1(=O)CCCN1c1ccc(NCCN2CCOCC2)cc1	[*]N1CCCS1(=O)=O	[*]c1ccc([*])cc1; [*]N[*]; [*]C[*]; [*]C[*]; [*]N1CCOCC1	0.684385831244672	0.8740053663709129	0.8522911280476253	0.7894718569911016	0.0	0.0	94
95	vanilla	O=C(CN1CCOCC1)Nc1ccc(N2CCCS2(=O)=O)cc1	[*]N1CCCS1(=O)=O	[*]c1ccc([*])cc1; [*]N[*]; [*]C(=O)C[*]; [*]N1CCOCC1	0.6808740705380584	0.8640132598289795	0.8670811285662329	0.7919847316075124	0.0	0.0	95
96	vanilla	Cc1ccc(C(=O)Nc2ccc(CN3CCCS3(=O)=O)cc2)cc1	[*]N1CCCS1(=O)=O	[*]C[*]; [*]c1ccc([*])cc1; [*]N[*]; [*]C([*])=O; [*]c1ccc(C)cc1	0.6676351395240838	0.9273207066192096	0.8828493968417325	0.8056579558701685	0.0	0.0	96
97	vanilla	O=C(Cc1c(F)cccc1F)Nc1ccc(N2CCCS2(=O)=O)cc1	[*]N1CCCS1(=O)=O	[*]c1ccc([*])cc1; [*]N[*]; [*]C(=O)C[*]; [*]c1c(F)cccc1F	0.6634152377791006	0.9047584524980824	0.8599888125859897	0.7903133106456526	0.0	0.0	97
98	vanilla	Cc1ccc(CC(=O)Nc2ccc(N3CCCS3(=O)=O)cc2)cc1	[*]N1CCCS1(=O)=O	[*]c1ccc([*])cc1; [*]N[*]; [*]C(=O)C[*]; [*]c1ccc(C)cc1	0.6613131574638742	0.9272556986920912	0.884542157022728	0.8037932655330591	0.0	0.0	98
99	vanilla	O=C(Nc1ccc(N2CCCS2(=O)=O)cc1)c1c(F)cccc1F	[*]N1CCCS1(=O)=O	[*]c1ccc([*])cc1; [*]N[*]; [*]C([*])=O; [*]c1c(F)cccc1F	0.6477667272650407	0.9236698225448526	0.8669154264223362	0.7906068259839213	0.0	0.0	99
100	vanilla	Cc1ccc(C(=O)Nc2ccc(N3CCCS3(=O)=O)cc2)cc1	[*]N1CCCS1(=O)=O	[*]c1ccc([*])cc1; [*]N[*]; [*]C([*])=O; [*]c1ccc(C)cc1	0.6471374772384338	0.94085943260179	0.8931740817668784	0.8042965101224829	0.0	0.0	100
201	CAFE_lambda_0.40	[H]c1cc(CCc2ccc(O)cc2)c(N2CCCS2(=O)=O)cc1NN1CCN(C)CC1	[*]N1CCCS1(=O)=O	[*]c1cc([*])c([*])cc1[*] (AC); [*]N[*]; [H][*]; [*]CC[*] (AC); [*]N1CCN(C)CC1 (AC); [*]c1ccc(O)cc1 (AC)	0.7749878985191097	0.7324722009855542	0.7999140361159515	1.138616910148099	74.27428499999999	0.3621616960969634	10
202	CAFE_lambda_0.40	N#Cc1ccc(NCCc2ccc3[nH]nc(N4CCCS4(=O)=O)c3c2)cc1	[*]N1CCCS1(=O)=O	[*]c1n[nH]c2ccc([*])cc12; [*]CC[*] (AC); [*]N[*]; [*]c1ccc(C#N)cc1 (AC)	0.7768713128188761	0.7073005131474331	0.8074924473697399	1.128262591296768	72.197061	0.353056984591835	15
203	CAFE_lambda_0.40	N#Cc1ccc(-c2ccc(OCCN3CCCS3(=O)=O)cc2)cc1	[*]N1CCCS1(=O)=O	[*]CC[*] (AC); [*]O[*]; [*]c1ccc([*])cc1; [*]c1ccc(C#N)cc1 (AC)	0.6700052579202781	0.8373999498319695	0.8538775888543236	1.1300901132680696	72.197061	0.353056984591835	18
204	CAFE_lambda_0.40	[H]CCc1cc(-c2ccc(O)cc2)c(N2CCCC2)cc1N1CCCS1(=O)=O	[*]N1CCCS1(=O)=O	[*]c1cc([*])c([*])cc1[*] (AC); [*]N1CCCC1 (AC); [*]c1ccc(O)cc1 (AC); [*]CC[*] (AC); [H][*]	0.6786037978323527	0.8690874206873017	0.81702021447443	1.104055001570504	67.458318	0.3319879125103306	23
205	CAFE_lambda_0.40	[H]c1cc(OCCN2CCCS2(=O)=O)c(N2CCN(C)CC2)cc1[H]	[*]N1CCCS1(=O)=O	[*]CC[*] (AC); [*]O[*]; [*]c1cc([*])c([*])cc1[*] (AC); [H][*]; [H][*]; [*]N1CCN(C)CC1 (AC)	0.7087103136675839	0.7961414562308844	0.8420825271676315	1.104673622512275	65.93482399999999	0.3251281949320119	28
206	CAFE_lambda_0.40	CN1CCN(Nc2ccc3[nH]c(OCCN4CCCS4(=O)=O)nc3c2)CC1	[*]N1CCCS1(=O)=O	[*]CC[*] (AC); [*]O[*]; [*]c1nc2cc([*])ccc2[nH]1; [*]N[*]; [*]N1CCN(C)CC1 (AC)	0.8311288540169027	0.7389981220779489	0.7639557609792074	1.0815224301425317	59.49511	0.2956889597284978	43
207	CAFE_lambda_0.40	CN1CCN(OCCc2ccc3[nH]nc(N4CCCS4(=O)=O)c3c2)CC1	[*]N1CCCS1(=O)=O	[*]c1n[nH]c2ccc([*])cc12; [*]CC[*] (AC); [*]O[*]; [*]N1CCN(C)CC1 (AC)	0.8262080133254717	0.8285442493063668	0.765760073820277	1.0981850444480703	59.49511	0.2956889597284978	44
208	CAFE_lambda_0.40	CN1CCN(CCc2ccc3[nH]nc(C(=O)N4CCCS4(=O)=O)c3c2)CC1	[*]N1CCCS1(=O)=O	[*]C([*])=O; [*]c1n[nH]c2ccc([*])cc12; [*]CC[*] (AC); [*]N1CCN(C)CC1 (AC)	0.7952751817293864	0.817773348700684	0.7892401944944102	1.0930497799581531	59.49511	0.2956889597284978	47
209	CAFE_lambda_0.40	CN1CCN(c2ccc3[nH]nc(-c4ccc(CCN5CCCS5(=O)=O)cc4)c3c2)CC1	[*]N1CCCS1(=O)=O	[*]CC[*] (AC); [*]c1ccc([*])cc1; [*]c1n[nH]c2ccc([*])cc12; [*]N1CCN(C)CC1 (AC)	0.7947375721049111	0.6615706408484275	0.8149460842151183	1.0718765504261951	59.49511	0.2956889597284978	48
210	CAFE_lambda_0.40	CN1CCN(CCc2ccc(NN3CCCS3(=O)=O)cc2)CC1	[*]N1CCCS1(=O)=O	[*]N[*]; [*]c1ccc([*])cc1; [*]CC[*] (AC); [*]N1CCN(C)CC1 (AC)	0.7099910661550811	0.8621643484685886	0.81349068567579	1.077514530154564	59.49511	0.2956889597284978	54
211	CAFE_lambda_0.40	[H]c1cc(OC)c(CCN2CCCC2)cc1NN1CCCS1(=O)=O	[*]N1CCCS1(=O)=O	[*]N[*]; [*]c1cc([*])c([*])cc1[*] (AC); [*]CC[*] (AC); [*]OC; [H][*]; [*]N1CCCC1 (AC)	0.7177077466051703	0.8546036963884998	0.8011335761186804	1.0724046602398194	59.118857000000006	0.293947391872579	63
212	CAFE_lambda_0.40	[H]c1cc(N2CCCS2(=O)=O)c(OC)cc1CCN1CCCC1	[*]N1CCCS1(=O)=O	[*]c1cc([*])c([*])cc1[*] (AC); [H][*]; [*]CC[*] (AC); [*]OC; [*]N1CCCC1 (AC)	0.6867430008105377	0.8296173658115945	0.8535577222173445	1.075991154246051	59.118857000000006	0.293947391872579	64
213	CAFE_lambda_0.40	O=S1(=O)CCCN1c1ccc(NCCc2ccc(O)cc2)c(F)c1	[*]N1CCCS1(=O)=O	[*]c1ccc([*])c(F)c1 (AC); [*]N[*]; [*]CC[*] (AC); [*]c1ccc(O)cc1 (AC)	0.6874179810854606	0.8699063992942448	0.8514822022715968	1.0785817924091152	58.061411	0.2890404392074432	72
214	CAFE_lambda_0.40	O=S1(=O)CCCN1CCc1ccc(-c2ccc(O)cc2)c(F)c1	[*]N1CCCS1(=O)=O	[*]CC[*] (AC); [*]c1ccc([*])c(F)c1 (AC); [*]c1ccc(O)cc1 (AC)	0.640765639943747	0.9346038022225872	0.844589939755044	1.070103431531477	58.061411	0.2890404392074432	73
215	CAFE_lambda_0.40	O=S1(=O)CCCN1CCOc1ccc(Nc2ccccc2F)c(F)c1	[*]N1CCCS1(=O)=O	[*]CC[*] (AC); [*]O[*]; [*]c1ccc([*])c(F)c1 (AC); [*]N[*]; [*]c1ccccc1F (AC)	0.7150201921850533	0.8511674147332218	0.8421371023244202	1.068335272166839	55.107577	0.2752388714164052	85
216	CAFE_lambda_0.40	O=S1(=O)CCCN1CCc1ccc(Nc2ccc(O)cc2)cc1	[*]N1CCCS1(=O)=O	[*]CC[*] (AC); [*]c1ccc([*])cc1; [*]N[*]; [*]c1ccc(O)cc1 (AC)	0.6960088214726304	0.8261521456139795	0.8569174922025964	1.0516887255337513	52.995629	0.2652877709408645	88
217	CAFE_lambda_0.40	O=S1(=O)CCCN1CCNc1ccc(-c2ccc(O)cc2)cc1	[*]N1CCCS1(=O)=O	[*]CC[*] (AC); [*]N[*]; [*]c1ccc([*])cc1; [*]c1ccc(O)cc1 (AC)	0.6872472212897187	0.8825541011608167	0.8546144618995662	1.0585432644487418	52.995629	0.2652877709408645	89
218	CAFE_lambda_0.40	O=S1(=O)CCCN1c1ccc(OCCc2ccc(O)cc2)cc1	[*]N1CCCS1(=O)=O	[*]c1ccc([*])cc1; [*]O[*]; [*]CC[*] (AC); [*]c1ccc(O)cc1 (AC)	0.6200822740657717	0.9130352470222182	0.8715780982632028	1.044558969276898	52.995629	0.2652877709408645	90
219	CAFE_lambda_0.40	O=C(CCc1ccc2[nH]nc(NN3CCCS3(=O)=O)c2c1)N1CCCC1	[*]N1CCCS1(=O)=O	[*]N[*]; [*]c1n[nH]c2ccc([*])cc12; [*]CC[*] (AC); [*]C([*])=O; [*]N1CCCC1 (AC)	0.7632685325691714	0.8223824262708407	0.7773504327946359	1.0445147923241669	52.679143	0.2637907209244756	92
220	CAFE_lambda_0.40	O=S1(=O)CCCN1CCc1n[nH]c2ccc(N3CCCC3)cc12	[*]N1CCCS1(=O)=O	[*]CC[*] (AC); [*]c1n[nH]c2ccc([*])cc12; [*]N1CCCC1 (AC)	0.7193674505551201	0.9245933082415566	0.7939089753463185	1.0540199529333625	52.679143	0.2637907209244756	94
221	CAFE_lambda_0.40	O=S1(=O)CCCN1c1ccc(OCCN2CCCC2)cc1	[*]N1CCCS1(=O)=O	[*]c1ccc([*])cc1; [*]O[*]; [*]CC[*] (AC); [*]N1CCCC1 (AC)	0.6772527905381251	0.8304760036248442	0.869047416140856	1.048406004321037	52.679143	0.2637907209244756	95
222	CAFE_lambda_0.40	O=S1(=O)CCCN1c1n[nH]c2ccc(CCc3ccccc3F)cc12	[*]N1CCCS1(=O)=O	[*]c1n[nH]c2ccc([*])cc12; [*]CC[*] (AC); [*]c1ccccc1F (AC)	0.7581538865557955	0.7786231367179911	0.818388537860715	1.037599451931871	50.041795	0.2512578548216684	102
223	CAFE_lambda_0.40	O=S1(=O)CCCN1NCCc1ccc(N2CCOCC2)c(F)c1	[*]N1CCCS1(=O)=O	[*]N[*]; [*]CC[*] (AC); [*]c1ccc([*])c(F)c1 (AC); [*]N1CCOCC1	0.7413834128295723	0.854665706973244	0.7920780982632026	1.0340487952954605	49.72195	0.2497310494637015	107
224	CAFE_lambda_0.40	COC(=O)NCCc1ccc(N2CCCS2(=O)=O)cc1F	[*]N1CCCS1(=O)=O	[*]c1ccc([*])c(F)c1 (AC); [*]CC[*] (AC); [*]N[*]; [*]C([*])=O; [*]OC	0.6628887203793083	0.9072962487537224	0.8394311096660986	1.032118231232609	49.72195	0.2497310494637015	110
225	CAFE_lambda_0.40	O=S1(=O)CCCN1CCNc1n[nH]c2ccc(N3CCOCC3)cc12	[*]N1CCCS1(=O)=O	[*]CC[*] (AC); [*]N[*]; [*]c1n[nH]c2ccc([*])cc12; [*]N1CCOCC1	0.8378107009734111	0.8162920298530445	0.799054159567775	1.0433635288059362	44.656168	0.2253591786188527	96
226	CAFE_lambda_0.40	COc1ccc2[nH]nc(NCCN3CCCS3(=O)=O)c2c1	[*]N1CCCS1(=O)=O	[*]CC[*] (AC); [*]N[*]; [*]c1n[nH]c2ccc([*])cc12; [*]OC	0.8250056847293975	0.8607056107820038	0.8103406233707846	1.0516388240153265	44.656168	0.2253591786188527	97
227	CAFE_lambda_0.40	O=S1(=O)CCCN1c1n[nH]c2ccc(NCCN3CCOCC3)cc12	[*]N1CCCS1(=O)=O	[*]c1n[nH]c2ccc([*])cc12; [*]N[*]; [*]CC[*] (AC); [*]N1CCOCC1	0.8214461482819349	0.8162920298530445	0.8014166463960153	1.0377627024606415	44.656168	0.2253591786188527	98
228	CAFE_lambda_0.40	O=S1(=O)CCCN1CCOc1ccc2[nH]nc(N3CCCS3(=O)=O)c2c1	[*]N1CCCS1(=O)=O	[*]c1n[nH]c2ccc([*])cc12; [*]O[*]; [*]CC[*] (AC); [*]N1CCCS1(=O)=O	0.8165637904873779	0.7828138830847623	0.763396838893042	1.0139062069879732	44.656168	0.2253591786188527	124
229	CAFE_lambda_0.40	COCCNc1ccc2[nH]nc(N3CCCS3(=O)=O)c2c1	[*]N1CCCS1(=O)=O	[*]c1n[nH]c2ccc([*])cc12; [*]N[*]; [*]CC[*] (AC); [*]OC	0.8147387063668312	0.8093055530477853	0.8013944695246307	1.0336735595849946	44.656168	0.2253591786188527	108
230	CAFE_lambda_0.40	O=S1(=O)CCCN1CCNc1n[nH]c2ccc(-c3c(F)cccc3F)cc12	[*]N1CCCS1(=O)=O	[*]CC[*] (AC); [*]N[*]; [*]c1n[nH]c2ccc([*])cc12; [*]c1c(F)cccc1F	0.813103136840761	0.6998773629642185	0.8011822524364679	1.011048806922588	44.656168	0.2253591786188527	126
231	CAFE_lambda_0.40	O=S1(=O)CCCN1c1n[nH]c2ccc(CCCN3CCOCC3)cc12	[*]N1CCCS1(=O)=O	[*]c1n[nH]c2ccc([*])cc12; [*]CC[*] (AC); [*]C[*]; [*]N1CCOCC1	0.8087977043121415	0.8668604800971597	0.8064672259534442	1.044837246744519	44.656168	0.2253591786188527	99
232	CAFE_lambda_0.40	O=S1(=O)CCCN1CCc1ccc2[nH]nc(N3CCCS3(=O)=O)c2c1	[*]N1CCCS1(=O)=O	[*]c1n[nH]c2ccc([*])cc12; [*]CC[*] (AC); [*]N1CCCS1(=O)=O	0.8056229161586325	0.8348944534725755	0.759858662454431	1.0185307007585933	44.656168	0.2253591786188527	118
233	CAFE_lambda_0.40	O=S1(=O)CCCN1CCc1nc2cc(NN3CCOCC3)ccc2[nH]1	[*]N1CCCS1(=O)=O	[*]CC[*] (AC); [*]c1nc2cc([*])ccc2[nH]1; [*]N[*]; [*]N1CCOCC1	0.7998056774114217	0.8145543061110324	0.7766434114118214	1.0188496753703564	44.656168	0.2253591786188527	117
234	CAFE_lambda_0.40	O=S1(=O)CCCN1CCOc1n[nH]c2ccc(CN3CCOCC3)cc12	[*]N1CCCS1(=O)=O	[*]CC[*] (AC); [*]O[*]; [*]c1n[nH]c2ccc([*])cc12; [*]C[*]; [*]N1CCOCC1	0.7973560203229944	0.7979714644707473	0.7980835879903174	1.0231293148383271	44.656168	0.2253591786188527	115
235	CAFE_lambda_0.40	O=S1(=O)CCCN1Nc1n[nH]c2ccc(CCN3CCOCC3)cc12	[*]N1CCCS1(=O)=O	[*]N[*]; [*]c1n[nH]c2ccc([*])cc12; [*]CC[*] (AC); [*]N1CCOCC1	0.7938374181849656	0.8145543061110324	0.7710958877026539	1.0142433621961071	44.656168	0.2253591786188527	123
236	CAFE_lambda_0.40	O=C(NCCc1ccc2[nH]nc(N3CCCS3(=O)=O)c2c1)C(F)(F)F	[*]N1CCCS1(=O)=O	[*]c1n[nH]c2ccc([*])cc12; [*]CC[*] (AC); [*]N[*]; [*]C([*])=O; [*]C(F)(F)F	0.7887166685512057	0.8415187455078315	0.7903390116622757	1.0252851998058117	44.656168	0.2253591786188527	112
237	CAFE_lambda_0.40	O=C(CCN1CCCS1(=O)=O)Cc1n[nH]c2ccc(N3CCOCC3)cc12	[*]N1CCCS1(=O)=O	[*]CC[*] (AC); [*]C(=O)C[*]; [*]c1n[nH]c2ccc([*])cc12; [*]N1CCOCC1	0.7839829021021304	0.7860011079176343	0.7807591140364065	1.0084562066577945	44.656168	0.2253591786188527	129
238	CAFE_lambda_0.40	COCCc1ccc2[nH]nc(NN3CCCS3(=O)=O)c2c1	[*]N1CCCS1(=O)=O	[*]N[*]; [*]c1n[nH]c2ccc([*])cc12; [*]CC[*] (AC); [*]OC	0.7812621609909155	0.86373895836193	0.761036520806682	1.0150264430102778	44.656168	0.2253591786188527	120
239	CAFE_lambda_0.40	O=C(CCc1n[nH]c2ccc(N3CCOCC3)cc12)N1CCCS1(=O)=O	[*]N1CCCS1(=O)=O	[*]C([*])=O; [*]CC[*] (AC); [*]c1n[nH]c2ccc([*])cc12; [*]N1CCOCC1	0.7788384827188655	0.8490863835419197	0.7704250994613027	1.014881888199304	44.656168	0.2253591786188527	122
240	CAFE_lambda_0.40	[H]CC(=O)CCc1ccc2[nH]nc(N3CCCS3(=O)=O)c2c1	[*]N1CCCS1(=O)=O	[*]c1n[nH]c2ccc([*])cc12; [*]CC[*] (AC); [*]C(=O)C[*]; [H][*]	0.7657515051313211	0.930186083058958	0.8001869249787811	1.0377717672746851	44.656168	0.2253591786188527	100
241	CAFE_lambda_0.40	COc1ccc(-c2ccc3[nH]nc(CCN4CCCS4(=O)=O)c3c2)cc1	[*]N1CCCS1(=O)=O	[*]CC[*] (AC); [*]c1n[nH]c2ccc([*])cc12; [*]c1ccc([*])cc1; [*]OC	0.7644803826660826	0.7482817955407876	0.815976278948482	1.0071982023728363	44.656168	0.2253591786188527	132
242	CAFE_lambda_0.40	[H]c1ccc2[nH]nc(OCCN3CCCS3(=O)=O)c2c1	[*]N1CCCS1(=O)=O	[*]CC[*] (AC); [*]O[*]; [*]c1n[nH]c2ccc([*])cc12; [H][*]	0.7625611143663558	0.906054648858034	0.8074483302843777	1.034573886250753	44.656168	0.2253591786188527	105
243	CAFE_lambda_0.40	[H]CCc1ccc2[nH]nc(OCN3CCCS3(=O)=O)c2c1	[*]N1CCCS1(=O)=O	[*]C[*]; [*]O[*]; [*]c1n[nH]c2ccc([*])cc12; [*]CC[*] (AC); [H][*]	0.7611968771567826	0.927139357120042	0.7726799813487697	1.024337793445082	44.656168	0.2253591786188527	113
244	CAFE_lambda_0.40	[H]CCc1ccc2[nH]nc(OC(=O)N3CCCS3(=O)=O)c2c1	[*]N1CCCS1(=O)=O	[*]C([*])=O; [*]O[*]; [*]c1n[nH]c2ccc([*])cc12; [*]CC[*] (AC); [H][*]	0.7564814535695001	0.9104419681761668	0.7624440305850392	1.015017765915902	44.656168	0.2253591786188527	121
245	CAFE_lambda_0.40	COc1ccc2[nH]nc(CC(=O)CCN3CCCS3(=O)=O)c2c1	[*]N1CCCS1(=O)=O	[*]CC[*] (AC); [*]C(=O)C[*]; [*]c1n[nH]c2ccc([*])cc12; [*]OC	0.7461691462696258	0.8522397394398166	0.7900924249621448	1.0103117549995244	44.656168	0.2253591786188527	127
246	CAFE_lambda_0.40	O=S1(=O)CCCN1CCc1ccc(NN2CCOCC2)cc1	[*]N1CCCS1(=O)=O	[*]CC[*] (AC); [*]c1ccc([*])cc1; [*]N[*]; [*]N1CCOCC1	0.7433941458642507	0.8723268387096434	0.8142596376630098	1.0228860597716856	44.656168	0.2253591786188527	116
247	CAFE_lambda_0.40	COC(=O)c1ccc2[nH]nc(CCN3CCCS3(=O)=O)c2c1	[*]N1CCCS1(=O)=O	[*]CC[*] (AC); [*]c1n[nH]c2ccc([*])cc12; [*]C([*])=O; [*]OC	0.7404669820571905	0.8450070109558095	0.7960788219061862	1.0089789023953653	44.656168	0.2253591786188527	128
248	CAFE_lambda_0.40	COc1ccc2[nH]c(NC(=O)CCN3CCCS3(=O)=O)nc2c1	[*]N1CCCS1(=O)=O	[*]CC[*] (AC); [*]C([*])=O; [*]N[*]; [*]c1nc2cc([*])ccc2[nH]1; [*]OC	0.7360203599267974	0.8439700848181579	0.8171991705242748	1.0154410077629132	44.656168	0.2253591786188527	119
249	CAFE_lambda_0.40	[H]CCCc1ccnc2cc(N3CCCS3(=O)=O)c(OC)cc12	[*]N1CCCS1(=O)=O	[*]c1cc2nccc([*])c2cc1[*]; [*]CC[*] (AC); [*]OC; [*]C[*]; [H][*]	0.7070040961839539	0.8689117864886425	0.8240597152064342	1.0115670604727365	44.656168	0.2253591786188527	125
250	CAFE_lambda_0.40	O=S1(=O)CCCN1CCc1n[nH]c2ccc(C(F)(F)F)cc12	[*]N1CCCS1(=O)=O	[*]CC[*] (AC); [*]c1n[nH]c2ccc([*])cc12; [*]C(F)(F)F	0.7052569923584169	0.9359689411968768	0.7826288605507778	1.007707308021906	44.656168	0.2253591786188527	131
251	CAFE_lambda_0.40	O=C(NCCc1c(F)cccc1F)c1ccc(N2CCCS2(=O)=O)cc1	[*]N1CCCS1(=O)=O	[*]c1ccc([*])cc1; [*]C([*])=O; [*]N[*]; [*]CC[*] (AC); [*]c1c(F)cccc1F	0.6660141435030065	0.866692510081266	0.8577867713966731	1.0082180465949775	44.656168	0.2253591786188527	130
252	CAFE_lambda_0.40	[H]c1cc(OC)c(N2CCCS2(=O)=O)cc1Nc1ccc(C#N)cc1	[*]N1CCCS1(=O)=O	[*]c1cc([*])c([*])cc1[*] (AC); [*]N[*]; [H][*]; [*]OC; [*]c1ccc(C#N)cc1 (AC)	0.6950531955043271	0.9228699829690722	0.849492157022728	0.9753309654388144	33.980607	0.1729388278341778	139
253	CAFE_lambda_0.40	N#Cc1ccc(ONc2ccc(N3CCCS3(=O)=O)cc2F)cc1	[*]N1CCCS1(=O)=O	[*]c1ccc([*])c(F)c1 (AC); [*]N[*]; [*]O[*]; [*]c1ccc(C#N)cc1 (AC)	0.7405387124717853	0.8599540821107328	0.8065312972942211	0.9569190462635582	32.606675	0.166100225935009	140
254	CAFE_lambda_0.40	N#Cc1ccc(Oc2ccc3[nH]nc(N4CCCS4(=O)=O)c3c2)cc1	[*]N1CCCS1(=O)=O	[*]c1n[nH]c2ccc([*])cc12; [*]O[*]; [*]c1ccc(C#N)cc1 (AC)	0.7868650108226413	0.7795315372768773	0.814306913929091	0.93710468195637	27.540893	0.1407296046003015	141
255	CAFE_lambda_0.40	[H]c1cc(N2CCCC2)c(-c2ccc(O)cc2)cc1N1CCCS1(=O)=O	[*]N1CCCS1(=O)=O	[*]c1cc([*])c([*])cc1[*] (AC); [*]c1ccc(O)cc1 (AC); [*]N1CCCC1 (AC); [H][*]	0.6742242879894496	0.9152667383352876	0.8453889652111423	0.907697730131676	22.80215	0.1167990811843819	142
256	CAFE_lambda_0.40	[H]c1cc(-c2n[nH]c3ccc(N4CCN(C)CC4)cc23)c(OC)cc1N1CCCS1(=O)=O	[*]N1CCCS1(=O)=O	[*]c1cc([*])c([*])cc1[*] (AC); [*]OC; [*]c1n[nH]c2ccc([*])cc12; [H][*]; [*]N1CCN(C)CC1 (AC)	0.8417239182734854	0.6701500684869708	0.8117935095488359	0.9045071053736295	21.278656	0.1090701205473067	143
257	CAFE_lambda_0.40	COc1cc(C(F)(F)F)c(NN2CCN(C)CC2)cc1N1CCCS1(=O)=O	[*]N1CCCS1(=O)=O	[*]c1cc([*])c([*])cc1[*] (AC); [*]N[*]; [*]C(F)(F)F; [*]OC; [*]N1CCN(C)CC1 (AC)	0.7861373943407851	0.8202493620672578	0.7834568751110906	0.9009577007415086	21.278656	0.1090701205473067	144
258	CAFE_lambda_0.40	CN1CCN(c2ccc(Oc3ccc4[nH]nc(N5CCCS5(=O)=O)c4c3)cc2F)CC1	[*]N1CCCS1(=O)=O	[*]c1n[nH]c2ccc([*])cc12; [*]O[*]; [*]c1ccc([*])c(F)c1 (AC); [*]N1CCN(C)CC1 (AC)	0.8466896496152206	0.6652022009069718	0.8038673211305125	0.8953498987280174	19.904724	0.1020866702483297	146
259	CAFE_lambda_0.40	CN1CCN(c2ccc(ONc3ccc(N4CCCS4(=O)=O)cc3)cc2F)CC1	[*]N1CCCS1(=O)=O	[*]c1ccc([*])cc1; [*]N[*]; [*]O[*]; [*]c1ccc([*])c(F)c1 (AC); [*]N1CCN(C)CC1 (AC)	0.7932621679456893	0.7503075103500542	0.8128994902356708	0.8946128355908846	19.904724	0.1020866702483297	147
260	CAFE_lambda_0.40	CN1CCN(Nc2ccc(N3CCCS3(=O)=O)cc2F)CC1	[*]N1CCCS1(=O)=O	[*]c1ccc([*])c(F)c1 (AC); [*]N[*]; [*]N1CCN(C)CC1 (AC)	0.7294930031508671	0.8949151889192088	0.8079309310873275	0.8960392817274493	19.904724	0.1020866702483297	145
261	CAFE_lambda_0.40	CN1CCN(COc2ccc3[nH]c(NN4CCCS4(=O)=O)nc3c2)CC1	[*]N1CCCS1(=O)=O	[*]N[*]; [*]c1nc2cc([*])ccc2[nH]1; [*]O[*]; [*]C[*]; [*]N1CCN(C)CC1 (AC)	0.8651676577797183	0.7804790556155918	0.7630601763843797	0.8836297265688831	14.838942	0.0762427817801254	153
262	CAFE_lambda_0.40	CN1CCN(c2ccc3[nH]nc(OC(=O)N4CCCS4(=O)=O)c3c2)CC1	[*]N1CCCS1(=O)=O	[*]C([*])=O; [*]O[*]; [*]c1n[nH]c2ccc([*])cc12; [*]N1CCN(C)CC1 (AC)	0.8538445042758169	0.8257264131874027	0.7687473586435618	0.8904248095853574	14.838942	0.0762427817801254	150
263	CAFE_lambda_0.40	CN1CCN(CC(=O)c2ccc3[nH]nc(N4CCCS4(=O)=O)c3c2)CC1	[*]N1CCCS1(=O)=O	[*]c1n[nH]c2ccc([*])cc12; [*]C(=O)C[*]; [*]N1CCN(C)CC1 (AC)	0.8237646995909584	0.7822310557587122	0.8048706434668467	0.88414313015499	14.838942	0.0762427817801254	152
264	CAFE_lambda_0.40	CN1CCN(C(=O)Cc2ccc3[nH]nc(N4CCCS4(=O)=O)c3c2)CC1	[*]N1CCCS1(=O)=O	[*]c1n[nH]c2ccc([*])cc12; [*]C[*]; [*]C([*])=O; [*]N1CCN(C)CC1 (AC)	0.8200868138553207	0.8373276672601909	0.8067465270427303	0.8944416515913841	14.838942	0.0762427817801254	148
265	CAFE_lambda_0.40	CN1CCN(c2ccc3[nH]nc(NC(=O)N4CCCS4(=O)=O)c3c2)CC1	[*]N1CCCS1(=O)=O	[*]C([*])=O; [*]N[*]; [*]c1n[nH]c2ccc([*])cc12; [*]N1CCN(C)CC1 (AC)	0.8197274741042221	0.8045072031845377	0.781207233903437	0.8775181056200967	14.838942	0.0762427817801254	154
266	CAFE_lambda_0.40	CN1CCN(c2ccc3[nH]c(NN4CCCS4(=O)=O)nc3c2)CC1	[*]N1CCCS1(=O)=O	[*]N[*]; [*]c1nc2cc([*])ccc2[nH]1; [*]N1CCN(C)CC1 (AC)	0.8026956355983808	0.846736764468456	0.7740548463794072	0.8762903274649319	14.838942	0.0762427817801254	156
267	CAFE_lambda_0.40	CN1CCN(c2ccc3[nH]nc(N4CCCS4(=O)=O)c3c2)CC1	[*]N1CCCS1(=O)=O	[*]c1n[nH]c2ccc([*])cc12; [*]N1CCN(C)CC1 (AC)	0.7851304220409919	0.8809935696394986	0.8072755341606386	0.8894038781886775	14.838942	0.0762427817801254	151
268	CAFE_lambda_0.40	[H]c1cc2c(NN3CCN(C)CC3)ccnc2cc1N1CCCS1(=O)=O	[*]N1CCCS1(=O)=O	[*]c1cc2nccc([*])c2cc1[*]; [*]N[*]; [H][*]; [*]N1CCN(C)CC1 (AC)	0.7549893458256064	0.8900441911515312	0.8003883241855012	0.8764026880148748	14.838942	0.0762427817801254	155
269	CAFE_lambda_0.40	CN1CCN(NCc2ccc(N3CCCS3(=O)=O)cc2)CC1	[*]N1CCCS1(=O)=O	[*]c1ccc([*])cc1; [*]C[*]; [*]N[*]; [*]N1CCN(C)CC1 (AC)	0.7270533095584487	0.872941646142662	0.8228654145250367	0.8707986006420521	14.838942	0.0762427817801254	158
270	CAFE_lambda_0.40	CN1CCN(Nc2ccc(N3CCCS3(=O)=O)cc2)CC1	[*]N1CCCS1(=O)=O	[*]c1ccc([*])cc1; [*]N[*]; [*]N1CCN(C)CC1 (AC)	0.7208246425070797	0.8948908609173883	0.8261631874733486	0.8740160859557745	14.838942	0.0762427817801254	157
271	CAFE_lambda_0.40	O=C(Nc1ccc(N2CCCS2(=O)=O)cc1F)NN1CCCC1	[*]N1CCCS1(=O)=O	[*]c1ccc([*])c(F)c1 (AC); [*]N[*]; [*]C([*])=O; [*]N[*]; [*]N1CCCC1 (AC)	0.8003351352706976	0.8720992007302801	0.8218647326544524	0.8905838147262134	13.088757	0.0672840274100973	149
272	CAFE_lambda_0.40	[H]c1cc(N2CCCS2(=O)=O)c(NN2CCOCC2)cc1-c1ccccc1F	[*]N1CCCS1(=O)=O	[*]c1cc([*])c([*])cc1[*] (AC); [H][*]; [*]c1ccccc1F (AC); [*]N[*]; [*]N1CCOCC1	0.7448722377041158	0.8683956049125918	0.8080184828726986	0.855644368814256	11.825341000000002	0.0608089596010118	161
273	CAFE_lambda_0.40	O=C(Nc1ccc(N2CCCS2(=O)=O)cc1)NN1CCCC1	[*]N1CCCS1(=O)=O	[*]c1ccc([*])cc1; [*]N[*]; [*]C([*])=O; [*]N[*]; [*]N1CCCC1 (AC)	0.7878867545380662	0.8794207063458579	0.8372971605567828	0.8672459168242219	8.022975	0.0412882095171106	159
274	CAFE_lambda_0.40	O=S1(=O)CCCN1c1n[nH]c2ccc(CN3CCCC3)cc12	[*]N1CCCS1(=O)=O	[*]c1n[nH]c2ccc([*])cc12; [*]C[*]; [*]N1CCCC1 (AC)	0.7685615910200613	0.9343659087636362	0.8163581953553177	0.8621293058199895	8.022975	0.0412882095171106	160
275	CAFE_lambda_0.40	[H]c1cc(OC)c(N2CCCS2(=O)=O)cc1Nc1c(F)cccc1F	[*]N1CCCS1(=O)=O	[*]c1cc([*])c([*])cc1[*] (AC); [*]N[*]; [H][*]; [*]OC; [*]c1c(F)cccc1F	0.7065449195229203	0.9156296473302936	0.8440201336554016	0.8365001105016716	6.439714	0.0331481597642839	162
276	CAFE_lambda_0.40	O=S1(=O)CCCN1c1ccc(NNc2ccccc2F)cc1	[*]N1CCCS1(=O)=O	[*]c1ccc([*])cc1; [*]N[*]; [*]N[*]; [*]c1ccccc1F (AC)	0.7258083155874259	0.8502340824119813	0.8522358662954884	0.8289903335770404	5.385627	0.0277258443414783	167
277	CAFE_lambda_0.40	O=C(Nc1ccccc1F)c1ccc(N2CCCS2(=O)=O)cc1	[*]N1CCCS1(=O)=O	[*]c1ccc([*])cc1; [*]C([*])=O; [*]N[*]; [*]c1ccccc1F (AC)	0.6477667272650407	0.9381698108627108	0.8865842592816713	0.8291002011327053	5.385627	0.0277258443414783	166
278	CAFE_lambda_0.40	O=S1(=O)CCCN1c1ccc(Oc2n[nH]c3ccc(N4CCOCC4)cc23)c(F)c1	[*]N1CCCS1(=O)=O	[*]c1ccc([*])c(F)c1 (AC); [*]O[*]; [*]c1n[nH]c2ccc([*])cc12; [*]N1CCOCC1	0.8578955857895153	0.6822314502906667	0.8003462097429124	0.8258231493096493	5.065782	0.0260801410385446	171
279	CAFE_lambda_0.40	COc1ccc2[nH]nc(Oc3ccc(CN4CCCS4(=O)=O)cc3F)c2c1	[*]N1CCCS1(=O)=O	[*]C[*]; [*]c1ccc([*])c(F)c1 (AC); [*]O[*]; [*]c1n[nH]c2ccc([*])cc12; [*]OC	0.8292955327210639	0.7226837690564387	0.8077686660228817	0.8254425743474106	5.065782	0.0260801410385446	173
280	CAFE_lambda_0.40	COc1ccc(-c2ccc3[nH]nc(N4CCCS4(=O)=O)c3c2)cc1F	[*]N1CCCS1(=O)=O	[*]c1n[nH]c2ccc([*])cc12; [*]c1ccc([*])c(F)c1 (AC); [*]OC	0.8012209330258768	0.7782760471860799	0.8200924652713325	0.8302607097946445	5.065782	0.0260801410385446	165
281	CAFE_lambda_0.40	COc1ccc2[nH]nc(-c3ccc(N4CCCS4(=O)=O)cc3F)c2c1	[*]N1CCCS1(=O)=O	[*]c1ccc([*])c(F)c1 (AC); [*]c1n[nH]c2ccc([*])cc12; [*]OC	0.8001472961140894	0.7782760471860799	0.8272911651629902	0.8327107349865926	5.065782	0.0260801410385446	164
282	CAFE_lambda_0.40	O=C(NN1CCOCC1)c1ccc(N2CCCS2(=O)=O)cc1F	[*]N1CCCS1(=O)=O	[*]c1ccc([*])c(F)c1 (AC); [*]C([*])=O; [*]N[*]; [*]N1CCOCC1	0.7538520785156152	0.8563590709798717	0.8184185788082985	0.8262602181640846	5.065782	0.0260801410385446	170
283	CAFE_lambda_0.40	[H]c1ccc(NOc2ccc(N3CCCS3(=O)=O)cc2)cc1F	[*]N1CCCS1(=O)=O	[*]c1ccc([*])cc1; [*]O[*]; [*]N[*]; [*]c1ccc([*])c(F)c1 (AC); [H][*]	0.7376503045833774	0.8795212803815011	0.8298258540854763	0.8289748605823866	5.065782	0.0260801410385446	168
284	CAFE_lambda_0.40	CONc1ccc(-c2ccc(N3CCCS3(=O)=O)cc2)cc1F	[*]N1CCCS1(=O)=O	[*]c1ccc([*])cc1; [*]c1ccc([*])c(F)c1 (AC); [*]N[*]; [*]OC	0.7337476906643091	0.872186885217912	0.8313300580982393	0.8265486175871465	5.065782	0.0260801410385446	169
285	CAFE_lambda_0.40	COCC(=O)Nc1ccc(N2CCCS2(=O)=O)cc1F	[*]N1CCCS1(=O)=O	[*]c1ccc([*])c(F)c1 (AC); [*]N[*]; [*]C(=O)C[*]; [*]OC	0.7217336148343786	0.8982717201723932	0.8535131012113631	0.8358331714913201	5.065782	0.0260801410385446	163
286	CAFE_lambda_0.40	O=S1(=O)CCCN1Nc1nc2cc(ON3CCOCC3)ccc2[nH]1	[*]N1CCCS1(=O)=O	[*]N[*]; [*]c1nc2cc([*])ccc2[nH]1; [*]O[*]; [*]N1CCOCC1	0.8572983642352303	0.8279034544963296	0.7317961841720493	0.8012185102621778	0.0	0.0	185
287	CAFE_lambda_0.40	[H]NOc1ccnc2cc(N3CCCS3(=O)=O)c(N3CCOCC3)cc12	[*]N1CCCS1(=O)=O	[*]c1cc2nccc([*])c2cc1[*]; [*]O[*]; [*]N1CCOCC1; [*]N[*]; [H][*]	0.8317879387510583	0.8068588852994774	0.7796526404248174	0.8059480087302457	0.0	0.0	181
289	CAFE_lambda_0.40	O=S1(=O)CCCN1Oc1n[nH]c2ccc(CN3CCOCC3)cc12	[*]N1CCCS1(=O)=O	[*]O[*]; [*]c1n[nH]c2ccc([*])cc12; [*]C[*]; [*]N1CCOCC1	0.8203907037400142	0.8725549417110656	0.7708131072489723	0.8109925127378078	0.0	0.0	179
291	CAFE_lambda_0.40	COc1ccc2[nH]nc(-c3ccc(CN4CCCS4(=O)=O)cc3)c2c1	[*]N1CCCS1(=O)=O	[*]C[*]; [*]c1ccc([*])cc1; [*]c1n[nH]c2ccc([*])cc12; [*]OC	0.8123509503842815	0.7789912262553345	0.838354349826527	0.8160803653353903	0.0	0.0	176
292	CAFE_lambda_0.40	[H]c1ccc2[nH]nc(Nc3ccc(N4CCCS4(=O)=O)cc3)c2c1	[*]N1CCCS1(=O)=O	[*]c1ccc([*])cc1; [*]N[*]; [*]c1n[nH]c2ccc([*])cc12; [H][*]	0.8040323140703362	0.774802124558941	0.8472577698354117	0.8154764584740873	0.0	0.0	177
293	CAFE_lambda_0.40	COCc1ccc2[nH]nc(N3CCCS3(=O)=O)c2c1	[*]N1CCCS1(=O)=O	[*]c1n[nH]c2ccc([*])cc12; [*]C[*]; [*]OC	0.8036485977451995	0.9183910472545496	0.8016164991525465	0.8257842482100084	0.0	0.0	172
294	CAFE_lambda_0.40	O=C(c1n[nH]c2ccc(CN3CCOCC3)cc12)N1CCCS1(=O)=O	[*]N1CCCS1(=O)=O	[*]C([*])=O; [*]c1n[nH]c2ccc([*])cc12; [*]C[*]; [*]N1CCOCC1	0.7929549649328181	0.8555233616333391	0.7914534951256722	0.8048680563500641	0.0	0.0	182
295	CAFE_lambda_0.40	[H]c1ccc2[nH]nc(NCC(=O)N3CCCS3(=O)=O)c2c1	[*]N1CCCS1(=O)=O	[*]C(=O)C[*]; [*]N[*]; [*]c1n[nH]c2ccc([*])cc12; [H][*]	0.7871656181270219	0.8610496310788772	0.784885649364964	0.80103043321257	0.0	0.0	186
298	CAFE_lambda_0.40	[H]CC(=O)Nc1ccc2[nH]nc(N3CCCS3(=O)=O)c2c1	[*]N1CCCS1(=O)=O	[*]c1n[nH]c2ccc([*])cc12; [*]N[*]; [*]C(=O)C[*]; [H][*]	0.7763964858729948	0.8654633559918138	0.8126864928197549	0.8087258626754628	0.0	0.0	180
300	CAFE_lambda_0.40	O=S1(=O)CCCN1COc1n[nH]c2ccc(C(F)(F)F)cc12	[*]N1CCCS1(=O)=O	[*]C[*]; [*]O[*]; [*]c1n[nH]c2ccc([*])cc12; [*]C(F)(F)F	0.7690784827952444	0.9302444727090394	0.7675211682430856	0.80068875495714	0.0	0.0	187
301	CAFE_lambda_0.60	N#Cc1ccc(CCNc2ccc(ON3CCCS3(=O)=O)cc2F)cc1	[*]N1CCCS1(=O)=O	[*]O[*]; [*]c1ccc([*])c(F)c1 (AC); [*]N[*]; [*]CC[*] (AC); [*]c1ccc(C#N)cc1 (AC)	0.6854593287830304	0.839379939789248	0.7985793752755784	1.136608646346962	77.262843	0.3751171767656687	6
302	CAFE_lambda_0.60	N#Cc1ccc(OCCc2ccc(N3CCCS3(=O)=O)cc2F)cc1	[*]N1CCCS1(=O)=O	[*]c1ccc([*])c(F)c1 (AC); [*]CC[*] (AC); [*]O[*]; [*]c1ccc(C#N)cc1 (AC)	0.6573226585542409	0.8220309751372373	0.8434967989658071	1.1398511548011352	77.262843	0.3751171767656687	7
304	CAFE_lambda_0.60	N#Cc1ccc(-c2ccc3[nH]nc(C(=O)CCN4CCCS4(=O)=O)c3c2)cc1	[*]N1CCCS1(=O)=O	[*]CC[*] (AC); [*]C([*])=O; [*]c1n[nH]c2ccc([*])cc12; [*]c1ccc(C#N)cc1 (AC)	0.7791571671044414	0.6697093321239942	0.800329418114405	1.1187934851041723	72.197061	0.353056984591835	14
306	CAFE_lambda_0.60	N#Cc1ccc(CCc2ccc3[nH]nc(C(=O)N4CCCS4(=O)=O)c3c2)cc1	[*]N1CCCS1(=O)=O	[*]C([*])=O; [*]c1n[nH]c2ccc([*])cc12; [*]CC[*] (AC); [*]c1ccc(C#N)cc1 (AC)	0.7547040974264658	0.731117447698255	0.7933551873451743	1.118504188040142	72.197061	0.353056984591835	17
308	CAFE_lambda_0.60	N#Cc1ccc(COc2ccc(CCN3CCCS3(=O)=O)cc2)cc1	[*]N1CCCS1(=O)=O	[*]CC[*] (AC); [*]c1ccc([*])cc1; [*]O[*]; [*]C[*]; [*]c1ccc(C#N)cc1 (AC)	0.6364816938890389	0.7978384813039113	0.8544019993991765	1.1089781581679032	72.197061	0.353056984591835	19
309	CAFE_lambda_0.60	N#Cc1ccc(NCCN2CCCS2(=O)=O)cc1	[*]N1CCCS1(=O)=O	[*]CC[*] (AC); [*]N[*]; [*]c1ccc(C#N)cc1 (AC)	0.6243544572759583	0.8813168310015917	0.8313847113402648	1.1116160182386428	72.197061	0.353056984591835	20
310	CAFE_lambda_0.60	N#Cc1ccc(CCc2ccc(CN3CCCS3(=O)=O)cc2)cc1	[*]N1CCCS1(=O)=O	[*]C[*]; [*]c1ccc([*])cc1; [*]CC[*] (AC); [*]c1ccc(C#N)cc1 (AC)	0.6139003739822531	0.8406828960196361	0.8561719032355943	1.1092224746829014	72.197061	0.353056984591835	21
312	CAFE_lambda_0.60	COCCc1cc(OC)c(N2CCN(C)CC2)cc1N1CCCS1(=O)=O	[*]N1CCCS1(=O)=O	[*]c1cc([*])c([*])cc1[*] (AC); [*]N1CCN(C)CC1 (AC); [*]OC; [*]CC[*] (AC); [*]OC	0.7228695930644531	0.7350784626800767	0.8124548430510463	1.086273661914227	65.93482399999999	0.3251281949320119	27
314	CAFE_lambda_0.60	CN1CCN(C(=O)c2ccc3[nH]nc(-c4ccc(CCN5CCCS5(=O)=O)cc4F)c3c2)CC1	[*]N1CCCS1(=O)=O	[*]CC[*] (AC); [*]c1ccc([*])c(F)c1 (AC); [*]c1n[nH]c2ccc([*])cc12; [*]C([*])=O; [*]N1CCN(C)CC1 (AC)	0.8080358783366448	0.5993086306781974	0.7995734992029762	1.081812326846191	64.560892	0.318906849694703	33
315	CAFE_lambda_0.60	CN1CCN(CCc2ccc(N3CCCS3(=O)=O)cc2F)CC1	[*]N1CCCS1(=O)=O	[*]c1ccc([*])c(F)c1 (AC); [*]CC[*] (AC); [*]N1CCN(C)CC1 (AC)	0.659400570275291	0.824240120801914	0.8405338450804878	1.083728639997397	64.560892	0.318906849694703	37
316	CAFE_lambda_0.60	CN1CCN(CCc2ccc3[nH]c(NOCN4CCCS4(=O)=O)nc3c2)CC1	[*]N1CCCS1(=O)=O	[*]C[*]; [*]O[*]; [*]N[*]; [*]c1nc2cc([*])ccc2[nH]1; [*]CC[*] (AC); [*]N1CCN(C)CC1 (AC)	0.8461884297062089	0.6511928822039248	0.7632988768038637	1.0697224587733118	59.49511	0.2956889597284978	42
321	CAFE_lambda_0.60	CN1CCN(CCc2ccc(-c3ccc4[nH]nc(N5CCCS5(=O)=O)c4c3)cc2)CC1	[*]N1CCCS1(=O)=O	[*]c1n[nH]c2ccc([*])cc12; [*]c1ccc([*])cc1; [*]CC[*] (AC); [*]N1CCN(C)CC1 (AC)	0.7897362174857167	0.6615706408484273	0.8157505286595627	1.070197786356295	59.49511	0.2956889597284978	49
322	CAFE_lambda_0.60	CN1CCN(NCCc2ccc3[nH]nc(N4CCCS4(=O)=O)c3c2)CC1	[*]N1CCCS1(=O)=O	[*]c1n[nH]c2ccc([*])cc12; [*]CC[*] (AC); [*]N[*]; [*]N1CCN(C)CC1 (AC)	0.7644494495623418	0.7834375801565332	0.7724060225382257	1.0671186646000317	59.49511	0.2956889597284978	51
323	CAFE_lambda_0.60	CN1CCN(CCc2ccc3[nH]nc(CCN4CCCS4(=O)=O)c3c2)CC1	[*]N1CCCS1(=O)=O	[*]CC[*] (AC); [*]c1n[nH]c2ccc([*])cc12; [*]CC[*] (AC); [*]N1CCN(C)CC1 (AC)	0.7265717102824658	0.7931894910920114	0.7917338674880833	1.0616490890551198	59.49511	0.2956889597284978	53
325	CAFE_lambda_0.60	CN1CCN(C(=O)CCc2ccc(N3CCCS3(=O)=O)cc2)CC1	[*]N1CCCS1(=O)=O	[*]c1ccc([*])cc1; [*]CC[*] (AC); [*]C([*])=O; [*]N1CCN(C)CC1 (AC)	0.6619642355503051	0.8097762117844836	0.8586448719548547	1.0658878450874585	59.49511	0.2956889597284978	56
326	CAFE_lambda_0.60	CN1CCN(CCNc2ccc(N3CCCS3(=O)=O)cc2)CC1	[*]N1CCCS1(=O)=O	[*]c1ccc([*])cc1; [*]N[*]; [*]CC[*] (AC); [*]N1CCN(C)CC1 (AC)	0.6520432832666452	0.8639459977646523	0.8526475621326663	1.070354497441153	59.49511	0.2956889597284978	57
329	CAFE_lambda_0.60	O=S1(=O)CCCN1CCNn1c(-c2ccc(Br)cc2)nc2ccccc21	[*]N1CCCS1(=O)=O	[*]CC[*] (AC); [*]N[*]; [*]n1c([*])nc2ccccc21; [*]c1ccc(Br)cc1 (AC)	0.7862845787641968	0.6692969360595257	0.8039362789484821	1.062039432963747	58.718497	0.2920917026667701	66
330	CAFE_lambda_0.60	O=S1(=O)CCCN1Nc1ccc(OCCc2ccc(Br)cc2)cc1	[*]N1CCCS1(=O)=O	[*]N[*]; [*]c1ccc([*])cc1; [*]O[*]; [*]CC[*] (AC); [*]c1ccc(Br)cc1 (AC)	0.7023591930672711	0.7915610935933091	0.826524857527679	1.061957541623412	58.718497	0.2920917026667701	68
331	CAFE_lambda_0.60	O=C(NCCN1CCCS1(=O)=O)c1ccc(Br)cc1	[*]N1CCCS1(=O)=O	[*]CC[*] (AC); [*]N[*]; [*]C([*])=O; [*]c1ccc(Br)cc1 (AC)	0.6253442601266386	0.8905692879590053	0.8566174291100802	1.0629902359532588	58.718497	0.2920917026667701	70
334	CAFE_lambda_0.60	O=S1(=O)CCCN1CCc1ccc(Oc2ccc(O)cc2)c(F)c1	[*]N1CCCS1(=O)=O	[*]CC[*] (AC); [*]c1ccc([*])c(F)c1 (AC); [*]O[*]; [*]c1ccc(O)cc1 (AC)	0.6383971256917477	0.8994229761064745	0.8434672701448999	1.0616707927633973	58.061411	0.2890404392074432	74
335	CAFE_lambda_0.60	O=S1(=O)CCCN1Cc1ccc(CCc2ccc(O)cc2)c(F)c1	[*]N1CCCS1(=O)=O	[*]C[*]; [*]c1ccc([*])c(F)c1 (AC); [*]CC[*] (AC); [*]c1ccc(O)cc1 (AC)	0.6333656969304197	0.9029792174753848	0.8432674963892437	1.0602895600303857	58.061411	0.2890404392074432	75
336	CAFE_lambda_0.60	O=S1(=O)CCCN1c1ccc(NCCN2CCCC2)c(F)c1	[*]N1CCCS1(=O)=O	[*]c1ccc([*])c(F)c1 (AC); [*]N[*]; [*]CC[*] (AC); [*]N1CCCC1 (AC)	0.6325931735963672	0.897005575295791	0.844452471912094	1.0577876839467069	57.744925	0.287568310684164	80
338	CAFE_lambda_0.60	O=S1(=O)CCCN1CCNc1ccc(-c2ccccc2F)c(F)c1	[*]N1CCCS1(=O)=O	[*]CC[*] (AC); [*]N[*]; [*]c1ccc([*])c(F)c1 (AC); [*]c1ccccc1F (AC)	0.6474334897068071	0.8996660374364398	0.8390758674299678	1.049775821758403	55.107577	0.2752388714164052	86
339	CAFE_lambda_0.60	O=S1(=O)CCCN1CCn1c(-c2ccc(O)cc2)nc2ccccc21	[*]N1CCCS1(=O)=O	[*]CC[*] (AC); [*]n1c([*])nc2ccccc21; [*]c1ccc(O)cc1 (AC)	0.7073650081512158	0.7781394973198046	0.8377278541000313	1.0389528153053242	52.995629	0.2652877709408645	87
343	CAFE_lambda_0.60	O=C(NCCN1CCCS1(=O)=O)c1n[nH]c2ccc(CCN3CCCC3)cc12	[*]N1CCCS1(=O)=O	[*]CC[*] (AC); [*]N[*]; [*]C([*])=O; [*]c1n[nH]c2ccc([*])cc12; [*]C[*]; [*]C[*]; [*]N1CCCC1 (AC)	0.7726485260628447	0.7151782806406589	0.8111121721504924	1.0403306563379424	52.679143	0.2637907209244756	91
345	CAFE_lambda_0.60	O=S1(=O)CCCN1NCCc1nc2cc(N3CCCC3)ccc2[nH]1	[*]N1CCCS1(=O)=O	[*]N[*]; [*]CC[*] (AC); [*]c1nc2cc([*])ccc2[nH]1; [*]N1CCCC1 (AC)	0.7409055791906924	0.8489227330729497	0.7750280523039172	1.0399487201369095	52.679143	0.2637907209244756	93
346	CAFE_lambda_0.60	O=S1(=O)CCCN1CCc1n[nH]c2ccc(ON3CCCC3)cc12	[*]N1CCCS1(=O)=O	[*]CC[*] (AC); [*]c1n[nH]c2ccc([*])cc12; [*]O[*]; [*]N1CCCC1 (AC)	0.7353064113265911	0.8846974936980202	0.7535728874687525	1.0362819391822171	52.679143	0.2637907209244756	103
348	CAFE_lambda_0.60	COc1ccnc2cc(N3CCCS3(=O)=O)c(CCN3CCCC3)cc12	[*]N1CCCS1(=O)=O	[*]c1cc2nccc([*])c2cc1[*]; [*]OC; [*]CC[*] (AC); [*]N1CCCC1 (AC)	0.7129715900234601	0.8031274869820587	0.8154829456151488	1.035798032576331	52.679143	0.2637907209244756	104
349	CAFE_lambda_0.60	O=S1(=O)CCCN1NCCn1c(N2CCCC2)nc2ccccc21	[*]N1CCCS1(=O)=O	[*]N[*]; [*]CC[*] (AC); [*]n1c([*])nc2ccccc21; [*]N1CCCC1 (AC)	0.7096087256810613	0.8776126731460385	0.7864586017544668	1.0377401865278946	52.679143	0.2637907209244756	101
351	CAFE_lambda_0.60	O=S1(=O)CCCN1CCCc1ccc(NONc2ccccc2F)cc1	[*]N1CCCS1(=O)=O	[*]CC[*] (AC); [*]C[*]; [*]c1ccc([*])cc1; [*]N[*]; [*]O[*]; [*]N[*]; [*]c1ccccc1F (AC)	0.7959528537966004	0.6896791380404536	0.7955219199741231	1.025783591938049	50.041795	0.2512578548216684	111
364	CAFE_lambda_0.60	O=S1(=O)CCCN1CCOc1n[nH]c2ccc(N3CCCS3(=O)=O)cc12	[*]N1CCCS1(=O)=O	[*]CC[*] (AC); [*]O[*]; [*]c1n[nH]c2ccc([*])cc12; [*]N1CCCS1(=O)=O	0.7994303228660945	0.7828138830847623	0.7605876912838946	1.005929160895801	44.656168	0.2253591786188527	134
379	CAFE_lambda_0.60	O=S1(=O)CCCN1CCOc1nc2cc(N3CCOCC3)ccc2[nH]1	[*]N1CCCS1(=O)=O	[*]CC[*] (AC); [*]O[*]; [*]c1nc2cc([*])ccc2[nH]1; [*]N1CCOCC1	0.7389397397595848	0.842725873001159	0.790271862412875	1.0055889940880685	44.656168	0.2253591786188527	136
383	CAFE_lambda_0.60	[H]c1ccnc2cc(N3CCCS3(=O)=O)c(CCOC)cc12	[*]N1CCCS1(=O)=O	[*]c1cc2nccc([*])c2cc1[*]; [H][*]; [*]CC[*] (AC); [*]OC	0.7016922621274037	0.8662229374507596	0.8169226746528359	1.0060497408211004	44.656168	0.2253591786188527	133
384	CAFE_lambda_0.60	[H]c1ccc2[nH]nc(CCN3CCCS3(=O)=O)c2c1	[*]N1CCCS1(=O)=O	[*]CC[*] (AC); [*]c1n[nH]c2ccc([*])cc12; [H][*]	0.6995023781841303	0.9047105345123528	0.7993484832395572	1.0058416300907984	44.656168	0.2253591786188527	135
385	CAFE_lambda_0.60	COc1ccc2[nH]c(CCN3CCCS3(=O)=O)nc2c1	[*]N1CCCS1(=O)=O	[*]CC[*] (AC); [*]c1nc2cc([*])ccc2[nH]1; [*]OC	0.671634148606931	0.9178265365302116	0.8170540704175955	1.0043997735347057	44.656168	0.2253591786188527	137
387	CAFE_lambda_0.60	O=C(Nc1ccc(CCN2CCCS2(=O)=O)cc1)N1CCOCC1	[*]N1CCCS1(=O)=O	[*]CC[*] (AC); [*]c1ccc([*])cc1; [*]N[*]; [*]C([*])=O; [*]N1CCOCC1	0.6609850516244075	0.8800191710200592	0.8454423603147472	1.0039339775985263	44.656168	0.2253591786188527	138
401	CAFE_lambda_0.80	[H]c1cc(-c2ccc(Br)cc2)c(OCCN2CCCS2(=O)=O)cc1N1CCN(C)CC1	[*]N1CCCS1(=O)=O	[*]CC[*] (AC); [*]O[*]; [*]c1cc([*])c([*])cc1[*] (AC); [*]N1CCN(C)CC1 (AC); [H][*]; [*]c1ccc(Br)cc1 (AC)	0.7263170969064231	0.6173346351712906	0.8275219073145202	1.1318216242522878	79.997153	0.3868190955296524	3
415	CAFE_lambda_0.80	COc1cc(CCN2CCCS2(=O)=O)c(N2CCN(C)CC2)cc1OC	[*]N1CCCS1(=O)=O	[*]CC[*] (AC); [*]c1cc([*])c([*])cc1[*] (AC); [*]OC; [*]OC; [*]N1CCN(C)CC1 (AC)	0.7079728060749451	0.7313594108616818	0.8220133256643235	1.0833945298000558	65.93482399999999	0.3251281949320119	29
417	CAFE_lambda_0.80	CN1CCN(c2ccc(OCCCN3CCCS3(=O)=O)cc2F)CC1	[*]N1CCCS1(=O)=O	[*]CC[*] (AC); [*]C[*]; [*]O[*]; [*]c1ccc([*])c(F)c1 (AC); [*]N1CCN(C)CC1 (AC)	0.7007519411406853	0.7074872253255843	0.834966571446847	1.0746916997948328	64.560892	0.318906849694703	35
418	CAFE_lambda_0.80	CN1CCN(CCc2ccc(-c3ccc(N4CCCS4(=O)=O)cc3F)cc2)CC1	[*]N1CCCS1(=O)=O	[*]c1ccc([*])c(F)c1 (AC); [*]c1ccc([*])cc1; [*]CC[*] (AC); [*]N1CCN(C)CC1 (AC)	0.6615121841516108	0.7505247004654555	0.8474084800410461	1.072580055464857	64.560892	0.318906849694703	36
420	CAFE_lambda_0.80	[H]c1cc(N2CCCC2)c(CCN2CCCS2(=O)=O)cc1Oc1ccccc1F	[*]N1CCCS1(=O)=O	[*]CC[*] (AC); [*]c1cc([*])c([*])cc1[*] (AC); [*]O[*]; [H][*]; [*]N1CCCC1 (AC); [*]c1ccccc1F (AC)	0.6905958178900813	0.734973113569734	0.8301663032046233	1.0739501946612968	64.504484	0.3186507235094681	38
421	CAFE_lambda_0.80	O=S1(=O)CCCN1c1ccc(CCNc2ccc(Br)cc2)c(F)c1	[*]N1CCCS1(=O)=O	[*]c1ccc([*])c(F)c1 (AC); [*]CC[*] (AC); [*]N[*]; [*]c1ccc(Br)cc1 (AC)	0.643304222808818	0.8119344799022291	0.8485867271584746	1.074518996836162	63.784279	0.3153757208687989	40
425	CAFE_lambda_0.80	CN1CCN(CC(=O)c2ccc3[nH]nc(C(=O)CCN4CCCS4(=O)=O)c3c2)CC1	[*]N1CCCS1(=O)=O	[*]CC[*] (AC); [*]C([*])=O; [*]c1n[nH]c2ccc([*])cc12; [*]C(=O)C[*]; [*]N1CCN(C)CC1 (AC)	0.7977881590180401	0.6374606548172915	0.7897775760507089	1.0582073847194555	59.49511	0.2956889597284978	46
429	CAFE_lambda_0.80	CN1CCN(CCNC(=O)NN2CCCS2(=O)=O)CC1	[*]N1CCCS1(=O)=O	[*]N[*]; [*]C([*])=O; [*]N[*]; [*]CC[*] (AC); [*]N1CCN(C)CC1 (AC)	0.7858727437264589	0.6591019823794303	0.7859977565560187	1.056257556317375	59.49511	0.2956889597284978	50
435	CAFE_lambda_0.80	CN1CCN(c2ccc(CCCN3CCCS3(=O)=O)cc2)CC1	[*]N1CCCS1(=O)=O	[*]CC[*] (AC); [*]C[*]; [*]c1ccc([*])cc1; [*]N1CCN(C)CC1 (AC)	0.6483835549291833	0.8147713294077047	0.8490638791489834	1.0576221992413055	59.49511	0.2956889597284978	58
436	CAFE_lambda_0.80	[H]c1cc(CCCN2CCOCC2)c(N2CCCS2(=O)=O)cc1-c1ccc(O)cc1	[*]N1CCCS1(=O)=O	[*]c1cc([*])c([*])cc1[*] (AC); [*]c1ccc(O)cc1 (AC); [H][*]; [*]C[*]; [*]CC[*] (AC); [*]N1CCOCC1	0.6923374156746456	0.7842009671558926	0.8280975484024035	1.0604266491755965	59.435343	0.2954124701135984	61
439	CAFE_lambda_0.80	[H]c1cc(N2CCCC2)c(N2CCCS2(=O)=O)cc1CCOC	[*]N1CCCS1(=O)=O	[*]c1cc([*])c([*])cc1[*] (AC); [*]CC[*] (AC); [H][*]; [*]N1CCCC1 (AC); [*]OC	0.6570889811561037	0.8313063380487042	0.8318541813138035	1.0557859244702827	59.118857000000006	0.293947391872579	65
441	CAFE_lambda_0.80	O=S1(=O)CCCN1c1n[nH]c2ccc(NCCc3ccc(Br)cc3)cc12	[*]N1CCCS1(=O)=O	[*]c1n[nH]c2ccc([*])cc12; [*]N[*]; [*]CC[*] (AC); [*]c1ccc(Br)cc1 (AC)	0.7748167974848212	0.6431232130987733	0.8165319712561744	1.057255852782923	58.718497	0.2920917026667701	67
449	CAFE_lambda_0.80	O=S1(=O)CCCN1CCNc1ccc(N2CCCC2)c(F)c1	[*]N1CCCS1(=O)=O	[*]CC[*] (AC); [*]N[*]; [*]c1ccc([*])c(F)c1 (AC); [*]N1CCCC1 (AC)	0.6325931735963672	0.897005575295791	0.8334654145250366	1.053392860991884	57.744925	0.287568310684164	81
450	CAFE_lambda_0.80	COCCNc1cc(OC)c(-c2ccccc2F)cc1N1CCCS1(=O)=O	[*]N1CCCS1(=O)=O	[*]c1cc([*])c([*])cc1[*] (AC); [*]c1ccccc1F (AC); [*]OC; [*]N[*]; [*]CC[*] (AC); [*]OC	0.7298149636881927	0.7312042800777317	0.8239270523733732	1.0494132715437103	56.481509	0.2816756091035374	83
462	CAFE_lambda_0.80	O=C(Nc1nc2cc(CCN3CCCC3)ccc2[nH]1)N1CCCS1(=O)=O	[*]N1CCCS1(=O)=O	[*]C([*])=O; [*]N[*]; [*]c1nc2cc([*])ccc2[nH]1; [*]CC[*] (AC); [*]N1CCCC1 (AC)	0.7162309649055536	0.8460862151030997	0.7870911507433538	1.0343368102046584	52.679143	0.2637907209244756	106
466	CAFE_lambda_0.80	O=S1(=O)CCCN1CCNc1ccc(N2CCCC2)cc1	[*]N1CCCS1(=O)=O	[*]CC[*] (AC); [*]N[*]; [*]c1ccc([*])cc1; [*]N1CCCC1 (AC)	0.6253978805481427	0.8999152447746802	0.8472736456490527	1.03284238035829	52.679143	0.2637907209244756	109
469	CAFE_lambda_0.80	O=S1(=O)CCCN1NCCc1ccc(-c2ccccc2F)cc1	[*]N1CCCS1(=O)=O	[*]N[*]; [*]CC[*] (AC); [*]c1ccc([*])cc1; [*]c1ccccc1F (AC)	0.6503426301419692	0.9142156371263076	0.8243468628319671	1.023976779436505	50.041795	0.2512578548216684	114
501	CAFE_lambda_1.00	CN1CCN(c2cc(CCN3CCCS3(=O)=O)c(C(F)(F)F)cc2-c2n[nH]c3ccc(Oc4ccc(C#N)cc4)cc23)CC1	[*]N1CCCS1(=O)=O	[*]CC[*] (AC); [*]c1cc([*])c([*])cc1[*] (AC); [*]N1CCN(C)CC1 (AC); [*]c1n[nH]c2ccc([*])cc12; [*]C(F)(F)F; [*]O[*]; [*]c1ccc(C#N)cc1 (AC)	0.8507886863025714	0.2998511370755833	0.7505057997214208	1.1427920822173552	93.475717	0.4423040603926415	1
505	CAFE_lambda_1.00	COc1cc(N2CCCS2(=O)=O)c(CCc2ccc(O)cc2)cc1-c1n[nH]c2ccc(N3CCN(C)CC3)cc12	[*]N1CCCS1(=O)=O	[*]c1cc([*])c([*])cc1[*] (AC); [*]OC; [*]c1n[nH]c2ccc([*])cc12; [*]CC[*] (AC); [*]N1CCN(C)CC1 (AC); [*]c1ccc(O)cc1 (AC)	0.8662175645566034	0.3514633958810029	0.7797818512492696	1.0908541415955133	74.27428499999999	0.3621616960969634	9
507	CAFE_lambda_1.00	N#Cc1ccc(-c2ccc3[nH]nc(N4C(=O)SC(CCN5CCCS5(=O)=O)C4=O)c3c2)cc1	[*]N1CCCS1(=O)=O	[*]CC[*] (AC); [*]C1SC(=O)N([*])C1=O; [*]c1n[nH]c2ccc([*])cc12; [*]c1ccc(C#N)cc1 (AC)	0.8301890310220841	0.5930606936808184	0.7109445799108965	1.088122567701191	72.197061	0.353056984591835	13
510	CAFE_lambda_1.00	N#Cc1ccc(-c2ccc3[nH]nc(-c4ccc(CCN5CCCS5(=O)=O)cc4)c3c2)cc1	[*]N1CCCS1(=O)=O	[*]CC[*] (AC); [*]c1ccc([*])cc1; [*]c1n[nH]c2ccc([*])cc12; [*]c1ccc(C#N)cc1 (AC)	0.7622815805309319	0.4976311078161118	0.8191782789673113	1.0851671499543545	72.197061	0.353056984591835	16
520	CAFE_lambda_1.00	[H]c1cc(N2CCCS2(=O)=O)c(CCc2ccc(Br)cc2)cc1N1CCOCC1	[*]N1CCCS1(=O)=O	[*]c1cc([*])c([*])cc1[*] (AC); [H][*]; [*]N1CCOCC1; [*]CC[*] (AC); [*]c1ccc(Br)cc1 (AC)	0.6901365711732083	0.6773279888366387	0.8310743753793621	1.0655656180877262	65.158211	0.3216156416993704	30
521	CAFE_lambda_1.00	CN1CCN(c2nc3ccccc3n2Nc2ccc(CCON3CCCS3(=O)=O)cc2F)CC1	[*]N1CCCS1(=O)=O	[*]O[*]; [*]CC[*] (AC); [*]c1ccc([*])c(F)c1 (AC); [*]N[*]; [*]n1c([*])nc2ccccc21; [*]N1CCN(C)CC1 (AC)	0.8440823288785086	0.5465597135113417	0.7547687151799298	1.067759210020347	64.560892	0.318906849694703	31
522	CAFE_lambda_1.00	CN1CCN(CC(=O)CCc2ccc(-c3ccc4[nH]nc(N5CCCS5(=O)=O)c4c3)cc2F)CC1	[*]N1CCCS1(=O)=O	[*]c1n[nH]c2ccc([*])cc12; [*]c1ccc([*])c(F)c1 (AC); [*]CC[*] (AC); [*]C([*])=O; [*]C[*]; [*]N1CCN(C)CC1 (AC)	0.8263040586066319	0.5377564031898981	0.7839331896046049	1.0705530296171777	64.560892	0.318906849694703	32
524	CAFE_lambda_1.00	CN1CCN(CCOc2ccc(C(=O)c3ccc(N4CCCS4(=O)=O)cc3F)cc2)CC1	[*]N1CCCS1(=O)=O	[*]c1ccc([*])c(F)c1 (AC); [*]C([*])=O; [*]c1ccc([*])cc1; [*]O[*]; [*]CC[*] (AC); [*]N1CCN(C)CC1 (AC)	0.7302758463461213	0.5892854230437493	0.8375819346995029	1.0639070467217029	64.560892	0.318906849694703	34
530	CAFE_lambda_1.00	O=S1(=O)CCCN1c1ccc(OCCc2ccc(Br)cc2)c(F)c1	[*]N1CCCS1(=O)=O	[*]c1ccc([*])c(F)c1 (AC); [*]O[*]; [*]CC[*] (AC); [*]c1ccc(Br)cc1 (AC)	0.6417342826505733	0.7490173761979303	0.8574098040815515	1.064836830801235	63.784279	0.3153757208687989	41
542	CAFE_lambda_1.00	[H]CCc1ccnc2cc(N3CCCS3(=O)=O)c(N3CCN(C)CC3)cc12	[*]N1CCCS1(=O)=O	[*]c1cc2nccc([*])c2cc1[*]; [*]CC[*] (AC); [*]N1CCN(C)CC1 (AC); [H][*]	0.6785262926133842	0.8234083146379299	0.8032024521986555	1.0530621205808997	59.49511	0.2956889597284978	55
546	CAFE_lambda_1.00	CN1CCN(CCc2ccc3[nH]c(N4CCCS4(=O)=O)nc3c2)CC1	[*]N1CCCS1(=O)=O	[*]c1nc2cc([*])ccc2[nH]1; [*]CC[*] (AC); [*]N1CCN(C)CC1 (AC)	0.6457847280646232	0.8735385306062707	0.808777426749604	1.052221527775443	59.49511	0.2956889597284978	59
548	CAFE_lambda_1.00	COc1cc(CCc2ccc(O)cc2)c(N2CCCS2(=O)=O)cc1OC	[*]N1CCCS1(=O)=O	[*]c1cc([*])c([*])cc1[*] (AC); [*]OC; [*]OC; [*]CC[*] (AC); [*]c1ccc(O)cc1 (AC)	0.6361216117313656	0.8376850095652262	0.8406133256643233	1.0536434469849192	59.435343	0.2954124701135984	62
555	CAFE_lambda_1.00	O=S1(=O)CCCN1NCCc1ccc(-c2ccc(Br)cc2)cc1	[*]N1CCCS1(=O)=O	[*]N[*]; [*]CC[*] (AC); [*]c1ccc([*])cc1; [*]c1ccc(Br)cc1 (AC)	0.649647616960372	0.846171067653275	0.8236177253028296	1.0506320531027058	58.718497	0.2920917026667701	69
603	CAFE_lambda_1.20	COCCc1ccc2[nH]nc(-c3ccc(-c4cc(N5CCCC5)c(N5CCN(C)CC5)cc4N4CCCS4(=O)=O)cc3F)c2c1	[*]N1CCCS1(=O)=O	[*]c1cc([*])c([*])cc1[*] (AC); [*]N1CCN(C)CC1 (AC); [*]N1CCCC1 (AC); [*]c1ccc([*])c(F)c1 (AC); [*]c1n[nH]c2ccc([*])cc12; [*]CC[*] (AC); [*]OC	0.8460957898565714	0.2889164050319283	0.7540079851920586	1.0804940948049766	79.023581	0.3826693037791387	4
618	CAFE_lambda_1.20	COCCc1cc(-c2n[nH]c3ccc(N4CCN(C)CC4)cc23)c(N2CCN(C)CC2)cc1N1CCCS1(=O)=O	[*]N1CCCS1(=O)=O	[*]c1cc([*])c([*])cc1[*] (AC); [*]N1CCN(C)CC1 (AC); [*]c1n[nH]c2ccc([*])cc12; [*]CC[*] (AC); [*]N1CCN(C)CC1 (AC); [*]OC	0.835227448340524	0.4661159627454299	0.762392687369671	1.057399441765176	65.93482399999999	0.3251281949320119	25
619	CAFE_lambda_1.20	[H]c1cc(-c2n[nH]c3ccc(CCN4CCN(C)CC4)cc23)c(N2CCCS2(=O)=O)cc1N1CCCS1(=O)=O	[*]N1CCCS1(=O)=O	[*]c1cc([*])c([*])cc1[*] (AC); [*]N1CCCS1(=O)=O; [*]c1n[nH]c2ccc([*])cc12; [H][*]; [*]CC[*] (AC); [*]N1CCN(C)CC1 (AC)	0.8322471121051027	0.4934868727476539	0.7631623253290498	1.0619893444552038	65.93482399999999	0.3251281949320119	26
637	CAFE_lambda_1.20	CONc1ccnc2cc(CCN3CCCS3(=O)=O)c(CCN3CCN(C)CC3)cc12	[*]N1CCCS1(=O)=O	[*]CC[*] (AC); [*]c1cc2nccc([*])c2cc1[*]; [*]N[*]; [*]CC[*] (AC); [*]OC; [*]N1CCN(C)CC1 (AC)	0.811722686529788	0.6157427549692097	0.7688870272670724	1.051081396241084	59.49511	0.2956889597284978	45
661	CAFE_lambda_1.20	O=S1(=O)CCCN1CCc1ccc(-c2ccc(Br)cc2)cc1	[*]N1CCCS1(=O)=O	[*]CC[*] (AC); [*]c1ccc([*])cc1; [*]c1ccc(Br)cc1 (AC)	0.6101109972794101	0.8114202853087458	0.8653691996288219	1.0445678384918122	58.718497	0.2920917026667701	71
666	CAFE_lambda_1.20	O=C(CCc1ccc(O)cc1)c1ccc(N2CCCS2(=O)=O)cc1F	[*]N1CCCS1(=O)=O	[*]c1ccc([*])c(F)c1 (AC); [*]C([*])=O; [*]CC[*] (AC); [*]c1ccc(O)cc1 (AC)	0.6258430848404858	0.8291513205136133	0.8471780433552206	1.0440791545884485	58.061411	0.2890404392074432	77
669	CAFE_lambda_1.20	O=S1(=O)CCCN1CCc1ccc(N2CCCC2)c(F)c1	[*]N1CCCS1(=O)=O	[*]CC[*] (AC); [*]c1ccc([*])c(F)c1 (AC); [*]N1CCCC1 (AC)	0.6315201883903138	0.8537105213265066	0.8391375464477075	1.046573508884674	57.744925	0.287568310684164	82
671	CAFE_lambda_1.20	[H]c1cc(-c2ccccc2F)c(CCN2CCCS2(=O)=O)cc1N1CCOCC1	[*]N1CCCS1(=O)=O	[*]CC[*] (AC); [*]c1cc([*])c([*])cc1[*] (AC); [*]N1CCOCC1; [H][*]; [*]c1ccccc1F (AC)	0.6915829907666865	0.7690067256489267	0.8238595605645475	1.0416539747658164	56.481509	0.2816756091035374	84
702	CAFE_lambda_1.50	COc1ccc2[nH]nc(-c3cc(N4CCCS4(=O)=O)c(C4SC(=S)N(CCc5ccc(Br)cc5)C4=O)cc3C(=O)CN3CCN(C)CC3)c2c1	[*]N1CCCS1(=O)=O	[*]c1cc([*])c([*])cc1[*] (AC); [*]c1n[nH]c2ccc([*])cc12; [*]C(=O)C[*]; [*]C1SC(=S)N([*])C1=O; [*]OC; [*]N1CCN(C)CC1 (AC); [*]CC[*] (AC); [*]c1ccc(Br)cc1 (AC)	0.8743361048065863	0.1713889618644433	0.6749389447137357	1.04080690771067	79.997153	0.3868190955296524	2
705	CAFE_lambda_1.50	COCCc1cc(NOc2ccc(C#N)cc2)c(CCNC(=O)NN2C(=O)CSC2N2CCOCC2)cc1N1CCCS1(=O)=O	[*]N1CCCS1(=O)=O	[*]c1cc([*])c([*])cc1[*] (AC); [*]CC[*] (AC); [*]N[*]; [*]CC[*] (AC); [*]N[*]; [*]O[*]; [*]OC; [*]C(=O)NN1C(=O)CSC1[*]; [*]c1ccc(C#N)cc1 (AC); [*]N1CCOCC1	0.8770863807598342	0.2837991799100928	0.6434432943312267	1.0459871103866625	78.636775	0.3810154043682191	5
708	CAFE_lambda_1.50	COc1cc(-c2n[nH]c3ccc(-n4c(-c5ccc(O)cc5)nc5ccccc54)cc23)c(N2CCCS2(=O)=O)cc1CCN1CCN(C)CC1	[*]N1CCCS1(=O)=O	[*]c1cc([*])c([*])cc1[*] (AC); [*]CC[*] (AC); [*]OC; [*]c1n[nH]c2ccc([*])cc12; [*]N1CCN(C)CC1 (AC); [*]n1c([*])nc2ccccc21; [*]c1ccc(O)cc1 (AC)	0.8838226826024621	0.2235194900109236	0.7528262007922044	1.0615251474570149	74.27428499999999	0.3621616960969634	8
711	CAFE_lambda_1.50	CN1CCN(Oc2cc(Cc3ccc4[nH]nc(N5CCCS5(=O)=O)c4c3)c(CCc3c(F)cccc3F)cc2N2CCCC2)CC1	[*]N1CCCS1(=O)=O	[*]c1n[nH]c2ccc([*])cc12; [*]C[*]; [*]c1cc([*])c([*])cc1[*] (AC); [*]O[*]; [*]N1CCCC1 (AC); [*]CC[*] (AC); [*]N1CCN(C)CC1 (AC); [*]c1c(F)cccc1F	0.8524486850451587	0.2760989216980644	0.725224300899595	1.0470687254099889	73.957799	0.3607797466924746	11
712	CAFE_lambda_1.50	N#Cc1ccc(-c2ccc3[nH]nc(OC(=O)c4nc5ccccc5n4CCN4CCCS4(=O)=O)c3c2)cc1	[*]N1CCCS1(=O)=O	[*]CC[*] (AC); [*]n1c([*])nc2ccccc21; [*]C([*])=O; [*]O[*]; [*]c1n[nH]c2ccc([*])cc12; [*]c1ccc(C#N)cc1 (AC)	0.8421632038410998	0.3334518259115659	0.7678404481236866	1.0637488105600628	72.197061	0.353056984591835	12
722	CAFE_lambda_1.50	COc1cc(CCN2CCCS2(=O)=O)c(-c2ccc(O)cc2)cc1-c1n[nH]c2ccc(N3CCCC3)cc12	[*]N1CCCS1(=O)=O	[*]CC[*] (AC); [*]c1cc([*])c([*])cc1[*] (AC); [*]OC; [*]c1n[nH]c2ccc([*])cc12; [*]c1ccc(O)cc1 (AC); [*]N1CCCC1 (AC)	0.8521330761236485	0.3552034565849764	0.7822498187530569	1.0567817617780082	67.458318	0.3319879125103306	22
724	CAFE_lambda_1.50	[H]c1cc(CNc2n[nH]c3ccc(C(=O)CCCN4CCN(C)CC4)cc23)c(N2CCCS2(=O)=O)cc1C(F)(F)F	[*]N1CCCS1(=O)=O	[*]c1cc([*])c([*])cc1[*] (AC); [*]C(F)(F)F; [H][*]; [*]C[*]; [*]N[*]; [*]c1n[nH]c2ccc([*])cc12; [*]C(=O)C[*]; [*]CC[*] (AC); [*]N1CCN(C)CC1 (AC)	0.8489517792408044	0.3711133943649318	0.7745680352845494	1.04875879961514	65.93482399999999	0.3251281949320119	24
739	CAFE_lambda_1.50	O=S1(=O)CCCN1CCCCc1ccc(Nc2ccc(Br)cc2)c(F)c1	[*]N1CCCS1(=O)=O	[*]CC[*] (AC); [*]CC[*] (AC); [*]c1ccc([*])c(F)c1 (AC); [*]N[*]; [*]c1ccc(Br)cc1 (AC)	0.6557667923118764	0.6347061419235802	0.8417652380614411	1.0413297614028418	63.784279	0.3153757208687989	39
752	CAFE_lambda_1.50	CN1CCN(c2nc3ccccc3n2CCOc2ccc(N3CCCS3(=O)=O)cc2)CC1	[*]N1CCCS1(=O)=O	[*]c1ccc([*])cc1; [*]O[*]; [*]CC[*] (AC); [*]n1c([*])nc2ccccc21; [*]N1CCN(C)CC1 (AC)	0.7443318081921374	0.5685820535079799	0.8326414716885684	1.040194682382376	59.49511	0.2956889597284978	52
760	CAFE_lambda_1.50	COCCOc1cc(OC)c(Oc2ccc(O)cc2)cc1N1CCCS1(=O)=O	[*]N1CCCS1(=O)=O	[*]c1cc([*])c([*])cc1[*] (AC); [*]O[*]; [*]OC; [*]O[*]; [*]c1ccc(O)cc1 (AC); [*]CC[*] (AC); [*]OC	0.6974232274225688	0.6700656025892434	0.8328631668972677	1.0415401483593816	59.435343	0.2954124701135984	60
776	CAFE_lambda_1.50	O=S1(=O)CCCN1c1ccc(CCCCc2ccc(O)cc2)c(F)c1	[*]N1CCCS1(=O)=O	[*]c1ccc([*])c(F)c1 (AC); [*]CC[*] (AC); [*]CC[*] (AC); [*]c1ccc(O)cc1 (AC)	0.6307841462945117	0.7974475064550514	0.8512554121835753	1.0413457638896884	58.061411	0.2890404392074432	76
778	CAFE_lambda_1.50	O=S1(=O)CCCN1Nc1nc2cc(-c3ccc(CCON4CCCC4)c(F)c3)ccc2[nH]1	[*]N1CCCS1(=O)=O	[*]N[*]; [*]c1nc2cc([*])ccc2[nH]1; [*]c1ccc([*])c(F)c1 (AC); [*]CC[*] (AC); [*]O[*]; [*]N1CCCC1 (AC)	0.8543419349181886	0.56352432287129	0.7446431259482871	1.0398671996050124	57.744925	0.287568310684164	78
779	CAFE_lambda_1.50	O=C(CCc1ccc(-c2ccc(N3CCCS3(=O)=O)cc2)cc1F)N1CCCC1	[*]N1CCCS1(=O)=O	[*]c1ccc([*])cc1; [*]c1ccc([*])c(F)c1 (AC); [*]CC[*] (AC); [*]C([*])=O; [*]N1CCCC1 (AC)	0.6613427325267124	0.7485587168418573	0.8485441612273296	1.0412348115541523	57.744925	0.287568310684164	79
