# Supplementary material for: De novo design of anticancer 4-thiazolidinone derivatives: a generative framework shaped by activity cliffs
Source: J Cheminform. 2026 May 11;18:88. doi: 10.1186/s13321-026-01216-3 (PMC13335218; doi:10.1186/s13321-026-01216-3)
Supplement: Supplementary file 5 — Supplementary Material 5. [file 13321_2026_1216_MOESM5_ESM.csv]

receptor	ligand	mode	min_affinity	max_affinity	affinity_range	smiles	native_score	native_max_affinity	pose_stability_rmsd
1M17	264	dock	-9.0	-7.2	-9.0 | -7.2	CN1CCN(C(=O)Cc2ccc3[nH]nc(N4CCCS4(=O)=O)c3c2)CC1	-7.1	-6.4	1.8342268268713056
1M17	322	dock	-8.3	-7.1	-8.3 | -7.1	CN1CCN(NCCc2ccc3[nH]nc(N4CCCS4(=O)=O)c3c2)CC1	-7.1	-6.4	1.9889966242768249
1M17	61	dock	-7.8	-6.2	-7.8 | -6.2	COc1ccc2[nH]nc(N3CCCS3(=O)=O)c2c1	-7.1	-6.4	1.2556319143962171
1M17	666	dock	-8.5	-7.6	-8.5 | -7.6	O=C(CCc1ccc(O)cc1)c1ccc(N2CCCS2(=O)=O)cc1F	-7.1	-6.4	1.7658016728573454
1M17	100	dock	-8.3	-7.0	-8.3 | -7.0	Cc1ccc(C(=O)Nc2ccc(N3CCCS3(=O)=O)cc2)cc1	-7.1	-6.4	1.1511219034444133
5OQ4	7	dock	-9.9	-8.2	-9.9 | -8.2	O=S1(=O)CCCN1c1ccc(CNc2n[nH]c3ccc(N4CCOCC4)cc23)cc1	-9.1	-8.1	1.3729783617053695
1M17	251	dock	-8.2	-7.5	-8.2 | -7.5	O=C(NCCc1c(F)cccc1F)c1ccc(N2CCCS2(=O)=O)cc1	-7.1	-6.4	1.7349603543719385
1M17	298	dock	-8.3	-6.9	-8.3 | -6.9	[H]CC(=O)Nc1ccc2[nH]nc(N3CCCS3(=O)=O)c2c1	-7.1	-6.4	1.237804017497546
1M17	54	dock	-8.3	-7.0	-8.3 | -7.0	[H]c1cc2c(NN3CCOCC3)ccnc2cc1N1CCCS1(=O)=O	-7.1	-6.4	1.34809052624878
1M17	78	dock	-8.3	-6.8	-8.3 | -6.8	O=S1(=O)CCCN1c1n[nH]c2ccc(CC(F)(F)F)cc12	-7.1	-6.4	1.3910131696928907
1M17	739	dock	-8.3	-7.3	-8.3 | -7.3	O=S1(=O)CCCN1CCCCc1ccc(Nc2ccc(Br)cc2)c(F)c1	-7.1	-6.4	1.984923572570791
1M17	207	dock	-8.2	-6.5	-8.2 | -6.5	CN1CCN(OCCc2ccc3[nH]nc(N4CCCS4(=O)=O)c3c2)CC1	-7.1	-6.4	3.2762669554509527
5OQ4	314	dock	-9.8	-7.3	-9.8 | -7.3	CN1CCN(C(=O)c2ccc3[nH]nc(-c4ccc(CCN5CCCS5(=O)=O)cc4F)c3c2)CC1	-9.1	-8.1	1.2830420025217686
1M17	16	dock	-8.7	-6.8	-8.7 | -6.8	O=C(c1n[nH]c2ccc(N3CCOCC3)cc12)N1CCCS1(=O)=O	-7.1	-6.4	1.655378741502556
1M17	37	dock	-8.8	-7.0	-8.8 | -7.0	O=C(Cc1ccc2[nH]nc(C(=O)N3CCCS3(=O)=O)c2c1)N1CCOCC1	-7.1	-6.4	1.635056450981889
1M17	776	dock	-7.6	-6.5	-7.6 | -6.5	O=S1(=O)CCCN1c1ccc(CCCCc2ccc(O)cc2)c(F)c1	-7.1	-6.4	2.8207270038029466
1M17	295	dock	-7.7	-7.0	-7.7 | -7.0	[H]c1ccc2[nH]nc(NCC(=O)N3CCCS3(=O)=O)c2c1	-7.1	-6.4	1.4675556471250448
4I23	49	dock	-9.0	-7.3	-9.0 | -7.3	[H]c1ccc2[nH]nc(C(=O)c3ccc(N4CCCS4(=O)=O)cc3)c2c1	-8.2	-7.2	1.6361203212598552
1M17	281	dock	-8.8	-7.9	-8.8 | -7.9	COc1ccc2[nH]nc(-c3ccc(N4CCCS4(=O)=O)cc3F)c2c1	-7.1	-6.4	1.4449755706982603
1M17	23	dock	-8.4	-7.2	-8.4 | -7.2	O=C(CCCN1CCCS1(=O)=O)c1n[nH]c2ccc(N3CCOCC3)cc12	-7.1	-6.4	2.823545325155625
1M17	232	dock	-8.9	-7.3	-8.9 | -7.3	O=S1(=O)CCCN1CCc1ccc2[nH]nc(N3CCCS3(=O)=O)c2c1	-7.1	-6.4	1.7492800397349348
1M17	59	dock	-8.2	-7.2	-8.2 | -7.2	O=S1(=O)CCCN1c1n[nH]c2ccc(OCC(F)(F)F)cc12	-7.1	-6.4	1.4898716038505804
1M17	257	dock	-7.6	-5.7	-7.6 | -5.7	COc1cc(C(F)(F)F)c(NN2CCN(C)CC2)cc1N1CCCS1(=O)=O	-7.1	-6.4	1.467300752860375
1M17	46	dock	-9.1	-7.7	-9.1 | -7.7	Cc1ccc(-c2ccc3[nH]nc(OCN4CCCS4(=O)=O)c3c2)cc1	-7.1	-6.4	1.8911739093841127
1M17	52	dock	-7.6	-6.9	-7.6 | -6.9	[H]C1SCC(=O)N1NC(=O)Nc1ccc(N2CCCS2(=O)=O)cc1	-7.1	-6.4	1.4533834334207092
1M17	239	dock	-8.2	-7.4	-8.2 | -7.4	O=C(CCc1n[nH]c2ccc(N3CCOCC3)cc12)N1CCCS1(=O)=O	-7.1	-6.4	2.306386900163348
1M17	28	dock	-8.7	-6.6	-8.7 | -6.6	O=S1(=O)CCCN1c1n[nH]c2ccc(N3CCOCC3)cc12	-7.1	-6.4	1.3290619368634042
1M17	243	dock	-7.7	-6.4	-7.7 | -6.4	[H]CCc1ccc2[nH]nc(OCN3CCCS3(=O)=O)c2c1	-7.1	-6.4	1.6718739918274004
1M17	73	dock	-8.3	-7.2	-8.3 | -7.2	O=S1(=O)CCCN1CNc1n[nH]c2ccc(C(F)(F)F)cc12	-7.1	-6.4	1.6330949410752127
5OQ4	64	dock	-9.9	-8.7	-9.9 | -8.7	Cc1ccc(Nc2ccc3[nH]nc(N4CCCS4(=O)=O)c3c2)cc1	-9.1	-8.1	1.3140085440978886
1M17	262	dock	-8.1	-7.1	-8.1 | -7.1	CN1CCN(c2ccc3[nH]nc(OC(=O)N4CCCS4(=O)=O)c3c2)CC1	-7.1	-6.4	1.5373354420075451
1M17	6	dock	-7.9	-6.4	-7.9 | -6.4	COc1nc2ccccc2n1Nc1ccc(N2CCCS2(=O)=O)cc1	-7.1	-6.4	1.7864993187984515
1M17	276	dock	-8.4	-7.3	-8.4 | -7.3	O=S1(=O)CCCN1c1ccc(NNc2ccccc2F)cc1	-7.1	-6.4	1.5526215853770728
1M17	330	dock	-7.8	-7.0	-7.8 | -7.0	O=S1(=O)CCCN1Nc1ccc(OCCc2ccc(Br)cc2)cc1	-7.1	-6.4	2.231942413510218
4I23	19	dock	-8.8	-5.8	-8.8 | -5.8	O=C(c1ccc2[nH]nc(N3CCCS3(=O)=O)c2c1)N1CCOCC1	-8.2	-7.2	1.6947813939457397
5OQ4	70	dock	-9.7	-8.7	-9.7 | -8.7	Cc1ccc(CCc2ccc3[nH]nc(N4CCCS4(=O)=O)c3c2)cc1	-9.1	-8.1	1.404743322599895
1M17	383	dock	-7.8	-5.8	-7.8 | -5.8	[H]c1ccnc2cc(N3CCCS3(=O)=O)c(CCOC)cc12	-7.1	-6.4	1.5985023371726597
1M17	510	dock	-8.5	-5.9	-8.5 | -5.9	N#Cc1ccc(-c2ccc3[nH]nc(-c4ccc(CCN5CCCS5(=O)=O)cc4)c3c2)cc1	-7.1	-6.4	1.55364143521598
1M17	67	dock	-9.0	-8.1	-9.0 | -8.1	[H]c1ccc(Cc2ccc3[nH]nc(N4CCCS4(=O)=O)c3c2)cc1	-7.1	-6.4	1.6890027662410267
1M17	31	dock	-8.6	-7.1	-8.6 | -7.1	[H]c1ccc(C(=O)Nc2ccc3[nH]nc(N4CCCS4(=O)=O)c3c2)cc1	-7.1	-6.4	1.520418691161419
1M17	546	dock	-8.0	-7.5	-8.0 | -7.5	CN1CCN(CCc2ccc3[nH]c(N4CCCS4(=O)=O)nc3c2)CC1	-7.1	-6.4	1.4720913753738651
1M17	293	dock	-7.8	-6.2	-7.8 | -6.2	COCc1ccc2[nH]nc(N3CCCS3(=O)=O)c2c1	-7.1	-6.4	1.420566616293942
1M17	220	dock	-8.2	-7.2	-8.2 | -7.2	O=S1(=O)CCCN1CCc1n[nH]c2ccc(N3CCCC3)cc12	-7.1	-6.4	1.6053800269282574
1M17	96	dock	-8.1	-7.0	-8.1 | -7.0	Cc1ccc(C(=O)Nc2ccc(CN3CCCS3(=O)=O)cc2)cc1	-7.1	-6.4	1.369664958908574
5OQ4	507	dock	-9.8	-7.9	-9.8 | -7.9	N#Cc1ccc(-c2ccc3[nH]nc(N4C(=O)SC(CCN5CCCS5(=O)=O)C4=O)c3c2)cc1	-9.1	-8.1	1.5490485389355588
1M17	308	dock	-7.9	-7.0	-7.9 | -7.0	N#Cc1ccc(COc2ccc(CCN3CCCS3(=O)=O)cc2)cc1	-7.1	-6.4	1.8595024124148067
5OQ4	306	dock	-10.2	-7.9	-10.2 | -7.9	N#Cc1ccc(CCc2ccc3[nH]nc(C(=O)N4CCCS4(=O)=O)c3c2)cc1	-9.1	-8.1	1.8067588159975285
1M17	215	dock	-7.9	-7.2	-7.9 | -7.2	O=S1(=O)CCCN1CCOc1ccc(Nc2ccccc2F)c(F)c1	-7.1	-6.4	1.9736636484100292
1M17	435	dock	-7.6	-6.7	-7.6 | -6.7	CN1CCN(c2ccc(CCCN3CCCS3(=O)=O)cc2)CC1	-7.1	-6.4	1.653291054024697
1M17	329	dock	-8.7	-7.0	-8.7 | -7.0	O=S1(=O)CCCN1CCNn1c(-c2ccc(Br)cc2)nc2ccccc21	-7.1	-6.4	2.2393023097633584
1M17	421	dock	-8.3	-7.2	-8.3 | -7.2	O=S1(=O)CCCN1c1ccc(CCNc2ccc(Br)cc2)c(F)c1	-7.1	-6.4	1.7344129297212554
1M17	10	dock	-8.4	-7.5	-8.4 | -7.5	O=C(COc1n[nH]c2ccc(N3CCOCC3)cc12)N1CCCS1(=O)=O	-7.1	-6.4	1.6784795085157824
1M17	201	dock	-8.2	-7.0	-8.2 | -7.0	[H]c1cc(CCc2ccc(O)cc2)c(N2CCCS2(=O)=O)cc1NN1CCN(C)CC1	-7.1	-6.4	1.7720222147139824
5OQ4	254	dock	-10.1	-8.5	-10.1 | -8.5	N#Cc1ccc(Oc2ccc3[nH]nc(N4CCCS4(=O)=O)c3c2)cc1	-9.1	-8.1	1.4620053153569297
5L2S	314	dock	-11.0	-9.7	-11.0 | -9.7	CN1CCN(C(=O)c2ccc3[nH]nc(-c4ccc(CCN5CCCS5(=O)=O)cc4F)c3c2)CC1	-10.2	-8.9	2.1741884762910537
4I23	64	dock	-8.7	-5.8	-8.7 | -5.8	Cc1ccc(Nc2ccc3[nH]nc(N4CCCS4(=O)=O)c3c2)cc1	-8.2	-7.2	1.6111157502210316
1M17	271	dock	-7.7	-7.0	-7.7 | -7.0	O=C(Nc1ccc(N2CCCS2(=O)=O)cc1F)NN1CCCC1	-7.1	-6.4	1.3548933920223651
1M17	323	dock	-7.7	-7.1	-7.7 | -7.1	CN1CCN(CCc2ccc3[nH]nc(CCN4CCCS4(=O)=O)c3c2)CC1	-7.1	-6.4	1.7027769745491887
1M17	265	dock	-8.5	-6.8	-8.5 | -6.8	CN1CCN(c2ccc3[nH]nc(NC(=O)N4CCCS4(=O)=O)c3c2)CC1	-7.1	-6.4	0.8392040074597369
1M17	1	dock	-8.2	-7.2	-8.2 | -7.2	COc1ccc2[nH]nc(Nc3ccc(CN4CCCS4(=O)=O)cc3)c2c1	-7.1	-6.4	1.9372689297732217
1M17	74	dock	-8.2	-7.0	-8.2 | -7.0	[H]c1cc2c(N3CCOCC3)ccnc2cc1NN1CCCS1(=O)=O	-7.1	-6.4	1.4442898997580247
1M17	302	dock	-8.1	-7.3	-8.1 | -7.3	N#Cc1ccc(OCCc2ccc(N3CCCS3(=O)=O)cc2F)cc1	-7.1	-6.4	1.7595262599574335
1M17	244	dock	-8.2	-6.9	-8.2 | -6.9	[H]CCc1ccc2[nH]nc(OC(=O)N3CCCS3(=O)=O)c2c1	-7.1	-6.4	1.115470992422956
1M17	55	dock	-8.0	-6.6	-8.0 | -6.6	COC(=O)c1ccc2[nH]nc(N3CCCS3(=O)=O)c2c1	-7.1	-6.4	1.3818260388262786
1M17	522	dock	-8.8	-6.9	-8.8 | -6.9	CN1CCN(CC(=O)CCc2ccc(-c3ccc4[nH]nc(N5CCCS5(=O)=O)c4c3)cc2F)CC1	-7.1	-6.4	2.3202555970327516
4I23	230	dock	-9.0	-7.9	-9.0 | -7.9	O=S1(=O)CCCN1CCNc1n[nH]c2ccc(-c3c(F)cccc3F)cc12	-8.2	-7.2	1.6530483957646365
1M17	88	dock	-8.2	-7.0	-8.2 | -7.0	Cc1ccc(NOc2ccc(N3CCCS3(=O)=O)cc2)cc1	-7.1	-6.4	1.3466029440088354
5OQ4	339	dock	-9.6	-8.4	-9.6 | -8.4	O=S1(=O)CCCN1CCn1c(-c2ccc(O)cc2)nc2ccccc21	-9.1	-8.1	1.6202386044352066
1M17	250	dock	-8.1	-7.3	-8.1 | -7.3	O=S1(=O)CCCN1CCc1n[nH]c2ccc(C(F)(F)F)cc12	-7.1	-6.4	1.7450757346528227
5OQ4	343	dock	-9.7	-8.1	-9.7 | -8.1	O=C(NCCN1CCCS1(=O)=O)c1n[nH]c2ccc(CCN3CCCC3)cc12	-9.1	-8.1	1.5731643405249867
1M17	17	dock	-9.1	-7.4	-9.1 | -7.4	COCc1ccc(-c2ccc3[nH]nc(N4CCCS4(=O)=O)c3c2)cc1	-7.1	-6.4	1.3648921456915395
1M17	268	dock	-8.3	-6.9	-8.3 | -6.9	[H]c1cc2c(NN3CCN(C)CC3)ccnc2cc1N1CCCS1(=O)=O	-7.1	-6.4	1.466877700463142
1M17	280	dock	-9.2	-7.7	-9.2 | -7.7	COc1ccc(-c2ccc3[nH]nc(N4CCCS4(=O)=O)c3c2)cc1F	-7.1	-6.4	1.467002531995517
1M17	249	dock	-7.8	-5.9	-7.8 | -5.9	[H]CCCc1ccnc2cc(N3CCCS3(=O)=O)c(OC)cc12	-7.1	-6.4	1.4095185552294347
1M17	22	dock	-8.5	-7.5	-8.5 | -7.5	COc1ccc2[nH]nc(-c3ccc(CCCN4CCCS4(=O)=O)cc3)c2c1	-7.1	-6.4	2.037442861252774
1M17	555	dock	-8.3	-7.1	-8.3 | -7.1	O=S1(=O)CCCN1NCCc1ccc(-c2ccc(Br)cc2)cc1	-7.1	-6.4	1.436730182859234
1M17	469	dock	-7.7	-7.4	-7.7 | -7.4	O=S1(=O)CCCN1NCCc1ccc(-c2ccccc2F)cc1	-7.1	-6.4	1.9355818055850227
1M17	233	dock	-7.8	-7.1	-7.8 | -7.1	O=S1(=O)CCCN1CCc1nc2cc(NN3CCOCC3)ccc2[nH]1	-7.1	-6.4	1.819755291462223
1M17	91	dock	-8.3	-7.1	-8.3 | -7.1	Cc1ccc(ONC(=O)c2ccc(N3CCCS3(=O)=O)cc2)cc1	-7.1	-6.4	1.5790996199192304
1M17	85	dock	-8.5	-7.0	-8.5 | -7.0	O=S1(=O)CCCN1c1n[nH]c2ccc(C(F)(F)F)cc12	-7.1	-6.4	1.496461755047808
1M17	227	dock	-7.8	-7.0	-7.8 | -7.0	O=S1(=O)CCCN1c1n[nH]c2ccc(NCCN3CCOCC3)cc12	-7.1	-6.4	2.4434841512018344
1M17	36	dock	-8.6	-7.5	-8.6 | -7.5	[H]c1ccc2[nH]nc(Oc3ccc(N4CCCS4(=O)=O)cc3)c2c1	-7.1	-6.4	1.4396089390654057
1M17	294	dock	-8.1	-6.6	-8.1 | -6.6	O=C(c1n[nH]c2ccc(CN3CCOCC3)cc12)N1CCCS1(=O)=O	-7.1	-6.4	1.6024866518014855
4I23	222	dock	-8.7	-6.2	-8.7 | -6.2	O=S1(=O)CCCN1c1n[nH]c2ccc(CCc3ccccc3F)cc12	-8.2	-7.2	1.6696744442779003
1M17	462	dock	-7.9	-7.4	-7.9 | -7.4	O=C(Nc1nc2cc(CCN3CCCC3)ccc2[nH]1)N1CCCS1(=O)=O	-7.1	-6.4	1.5753867282800342
1M17	524	dock	-7.9	-6.6	-7.9 | -6.6	CN1CCN(CCOc2ccc(C(=O)c3ccc(N4CCCS4(=O)=O)cc3F)cc2)CC1	-7.1	-6.4	1.9876773804977395
1M17	712	dock	-8.7	-6.6	-8.7 | -6.6	N#Cc1ccc(-c2ccc3[nH]nc(OC(=O)c4nc5ccccc5n4CCN4CCCS4(=O)=O)c3c2)cc1	-7.1	-6.4	3.542923671719689
1M17	29	dock	-8.9	-8.2	-8.9 | -8.2	O=S1(=O)CCCN1c1n[nH]c2ccc(COc3c(F)cccc3F)cc12	-7.1	-6.4	2.2300994733254362
1M17	418	dock	-8.7	-7.9	-8.7 | -7.9	CN1CCN(CCc2ccc(-c3ccc(N4CCCS4(=O)=O)cc3F)cc2)CC1	-7.1	-6.4	1.6892279560494472
1M17	304	dock	-8.1	-7.0	-8.1 | -7.0	N#Cc1ccc(-c2ccc3[nH]nc(C(=O)CCN4CCCS4(=O)=O)c3c2)cc1	-7.1	-6.4	2.1288461152754277
1M17	310	dock	-8.2	-6.9	-8.2 | -6.9	N#Cc1ccc(CCc2ccc(CN3CCCS3(=O)=O)cc2)cc1	-7.1	-6.4	1.964305557683475
1M17	256	dock	-7.8	-6.6	-7.8 | -6.6	[H]c1cc(-c2n[nH]c3ccc(N4CCN(C)CC4)cc23)c(OC)cc1N1CCCS1(=O)=O	-7.1	-6.4	1.3233431176890478
1M17	47	dock	-8.2	-7.2	-8.2 | -7.2	O=C(Cc1n[nH]c2ccc(N3CCOCC3)cc12)CN1CCCS1(=O)=O	-7.1	-6.4	1.9071177357061522
5OQ4	222	dock	-9.8	-8.8	-9.8 | -8.8	O=S1(=O)CCCN1c1n[nH]c2ccc(CCc3ccccc3F)cc12	-9.1	-8.1	1.5180922930245966
1M17	277	dock	-8.8	-7.4	-8.8 | -7.4	O=C(Nc1ccccc1F)c1ccc(N2CCCS2(=O)=O)cc1	-7.1	-6.4	1.2791655180369104
1M17	661	dock	-8.6	-7.3	-8.6 | -7.3	O=S1(=O)CCCN1CCc1ccc(-c2ccc(Br)cc2)cc1	-7.1	-6.4	1.2815332640485357
1M17	219	dock	-8.6	-7.8	-8.6 | -7.8	O=C(CCc1ccc2[nH]nc(NN3CCCS3(=O)=O)c2c1)N1CCCC1	-7.1	-6.4	2.2019337357103264
1M17	72	dock	-7.7	-6.4	-7.7 | -6.4	[H]c1ccnc2cc(NN3CCCS3(=O)=O)c(N3CCOCC3)cc12	-7.1	-6.4	1.2449363557460549
1M17	263	dock	-8.5	-7.2	-8.5 | -7.2	CN1CCN(CC(=O)c2ccc3[nH]nc(N4CCCS4(=O)=O)c3c2)CC1	-7.1	-6.4	1.217534561549406
1M17	325	dock	-7.9	-7.1	-7.9 | -7.1	CN1CCN(C(=O)CCc2ccc(N3CCCS3(=O)=O)cc2)CC1	-7.1	-6.4	1.6061682162775957
4I23	76	dock	-8.7	-7.2	-8.7 | -7.2	[H]c1nc2ccccc2n1Nc1ccc(N2CCCS2(=O)=O)cc1	-8.2	-7.2	1.5401339473192488
1M17	7	dock	-9.4	-7.5	-9.4 | -7.5	O=S1(=O)CCCN1c1ccc(CNc2n[nH]c3ccc(N4CCOCC4)cc23)cc1	-7.1	-6.4	2.434544821369126
4I23	20	dock	-9.0	-6.2	-9.0 | -6.2	O=C(c1ccc2[nH]nc(ON3CCCS3(=O)=O)c2c1)N1CCOCC1	-8.2	-7.2	1.7125626094044546
1M17	235	dock	-8.4	-7.1	-8.4 | -7.1	O=S1(=O)CCCN1Nc1n[nH]c2ccc(CCN3CCOCC3)cc12	-7.1	-6.4	1.9903072573898664
1M17	97	dock	-8.1	-7.2	-8.1 | -7.2	O=C(Cc1c(F)cccc1F)Nc1ccc(N2CCCS2(=O)=O)cc1	-7.1	-6.4	1.5499498049954894
1M17	286	dock	-7.9	-6.9	-7.9 | -6.9	O=S1(=O)CCCN1Nc1nc2cc(ON3CCOCC3)ccc2[nH]1	-7.1	-6.4	1.5045356141439215
1M17	24	dock	-8.6	-7.2	-8.6 | -7.2	O=S1(=O)CCCN1c1n[nH]c2ccc(CN3CCOCC3)cc12	-7.1	-6.4	2.0172785153484285
1M17	30	dock	-7.7	-5.8	-7.7 | -5.8	O=C(Nn1c(N2CCOCC2)nc2ccccc21)N1CCCS1(=O)=O	-7.1	-6.4	1.3110358708237317
1M17	292	dock	-8.7	-7.7	-8.7 | -7.7	[H]c1ccc2[nH]nc(Nc3ccc(N4CCCS4(=O)=O)cc3)c2c1	-7.1	-6.4	1.6298907925085604
1M17	637	dock	-7.6	-6.2	-7.6 | -6.2	CONc1ccnc2cc(CCN3CCCS3(=O)=O)c(CCN3CCN(C)CC3)cc12	-7.1	-6.4	2.04912188031249
1M17	420	dock	-8.2	-6.8	-8.2 | -6.8	[H]c1cc(N2CCCC2)c(CCN2CCCS2(=O)=O)cc1Oc1ccccc1F	-7.1	-6.4	2.2924200166299022
1M17	346	dock	-7.9	-7.0	-7.9 | -7.0	O=S1(=O)CCCN1CCc1n[nH]c2ccc(ON3CCCC3)cc12	-7.1	-6.4	1.8141979546012856
1M17	214	dock	-8.5	-7.6	-8.5 | -7.6	O=S1(=O)CCCN1CCc1ccc(-c2ccc(O)cc2)c(F)c1	-7.1	-6.4	1.3673410989111165
5OQ4	241	dock	-10.0	-7.8	-10.0 | -7.8	COc1ccc(-c2ccc3[nH]nc(CCN4CCCS4(=O)=O)c3c2)cc1	-9.1	-8.1	1.772828506199145
1M17	315	dock	-7.7	-6.5	-7.7 | -6.5	CN1CCN(CCc2ccc(N3CCCS3(=O)=O)cc2F)CC1	-7.1	-6.4	1.393699556096389
1M17	253	dock	-8.0	-6.8	-8.0 | -6.8	N#Cc1ccc(ONc2ccc(N3CCCS3(=O)=O)cc2F)cc1	-7.1	-6.4	1.4334473411208992
1M17	779	dock	-8.7	-8.0	-8.7 | -8.0	O=C(CCc1ccc(-c2ccc(N3CCCS3(=O)=O)cc2)cc1F)N1CCCC1	-7.1	-6.4	1.4877239177507238
1M17	38	dock	-8.7	-7.0	-8.7 | -7.0	O=C(c1ccc2[nH]nc(NN3CCCS3(=O)=O)c2c1)N1CCOCC1	-7.1	-6.4	1.6207401222873787
1M17	301	dock	-7.7	-6.0	-7.7 | -6.0	N#Cc1ccc(CCNc2ccc(ON3CCCS3(=O)=O)cc2F)cc1	-7.1	-6.4	3.030202294367186
1M17	521	dock	-8.3	-7.2	-8.3 | -7.2	CN1CCN(c2nc3ccccc3n2Nc2ccc(CCON3CCCS3(=O)=O)cc2F)CC1	-7.1	-6.4	2.9931409443403245
1M17	56	dock	-7.7	-5.9	-7.7 | -5.9	[H]c1ccnc2cc(N3CCCS3(=O)=O)c(CNOC)cc12	-7.1	-6.4	1.4920872411451034
1M17	2	dock	-9.3	-7.5	-9.3 | -7.5	O=S1(=O)CCCN1Oc1ccc(-c2n[nH]c3ccc(N4CCOCC4)cc23)cc1	-7.1	-6.4	1.6138651187601305
1M17	266	dock	-7.9	-7.1	-7.9 | -7.1	CN1CCN(c2ccc3[nH]c(NN4CCCS4(=O)=O)nc3c2)CC1	-7.1	-6.4	1.4318558125401464
1M17	77	dock	-8.2	-6.7	-8.2 | -6.7	O=S1(=O)CCCN1Cc1n[nH]c2ccc(CN3CCOCC3)cc12	-7.1	-6.4	1.745928059499444
1M17	63	dock	-8.3	-7.2	-8.3 | -7.2	COc1ccc(-c2ccc3[nH]nc(CN4CCCS4(=O)=O)c3c2)cc1	-7.1	-6.4	1.581064899676246
1M17	722	dock	-7.7	-5.0	-7.7 | -5.0	COc1cc(CCN2CCCS2(=O)=O)c(-c2ccc(O)cc2)cc1-c1n[nH]c2ccc(N3CCCC3)cc12	-7.1	-6.4	2.020299468021928
1M17	208	dock	-8.3	-6.9	-8.3 | -6.9	CN1CCN(CCc2ccc3[nH]nc(C(=O)N4CCCS4(=O)=O)c3c2)CC1	-7.1	-6.4	1.5805771897635374
1M17	387	dock	-7.6	-6.6	-7.6 | -6.6	O=C(Nc1ccc(CCN2CCCS2(=O)=O)cc1)N1CCOCC1	-7.1	-6.4	1.3706815338750367
1M17	334	dock	-7.9	-7.0	-7.9 | -7.0	O=S1(=O)CCCN1CCc1ccc(Oc2ccc(O)cc2)c(F)c1	-7.1	-6.4	2.0782546108620243
1M17	19	dock	-8.9	-7.8	-8.9 | -7.8	O=C(c1ccc2[nH]nc(N3CCCS3(=O)=O)c2c1)N1CCOCC1	-7.1	-6.4	1.7663527489516737
1M17	272	dock	-7.6	-5.8	-7.6 | -5.8	[H]c1cc(N2CCCS2(=O)=O)c(NN2CCOCC2)cc1-c1ccccc1F	-7.1	-6.4	1.573764463931229
4I23	67	dock	-8.9	-6.0	-8.9 | -6.0	[H]c1ccc(Cc2ccc3[nH]nc(N4CCCS4(=O)=O)c3c2)cc1	-8.2	-7.2	1.687834089043534
1M17	86	dock	-8.2	-7.3	-8.2 | -7.3	O=S1(=O)CCCN1c1ccc(ONc2c(F)cccc2F)cc1	-7.1	-6.4	1.704444428361183
1M17	35	dock	-8.0	-6.7	-8.0 | -6.7	COC(=O)Nc1ccc2[nH]nc(ON3CCCS3(=O)=O)c2c1	-7.1	-6.4	1.4930516133258347
1M17	283	dock	-8.2	-7.3	-8.2 | -7.3	[H]c1ccc(NOc2ccc(N3CCCS3(=O)=O)cc2)cc1F	-7.1	-6.4	1.649468988357431
1M17	21	dock	-8.0	-6.3	-8.0 | -6.3	COc1cc2c(NN3CCOCC3)ccnc2cc1N1CCCS1(=O)=O	-7.1	-6.4	1.4428982071983527
1M17	230	dock	-7.9	-7.3	-7.9 | -7.3	O=S1(=O)CCCN1CCNc1n[nH]c2ccc(-c3c(F)cccc3F)cc12	-7.1	-6.4	1.643135107395436
5OQ4	17	dock	-9.6	-7.8	-9.6 | -7.8	COCc1ccc(-c2ccc3[nH]nc(N4CCCS4(=O)=O)c3c2)cc1	-9.1	-8.1	1.4577565198894058
1M17	343	dock	-8.3	-7.2	-8.3 | -7.2	O=C(NCCN1CCCS1(=O)=O)c1n[nH]c2ccc(CCN3CCCC3)cc12	-7.1	-6.4	3.149251716330778
1M17	669	dock	-7.8	-6.8	-7.8 | -6.8	O=S1(=O)CCCN1CCc1ccc(N2CCCC2)c(F)c1	-7.1	-6.4	1.4558882700728826
1M17	14	dock	-7.8	-6.6	-7.8 | -6.6	COCC(=O)Nc1ccc2[nH]nc(N3CCCS3(=O)=O)c2c1	-7.1	-6.4	1.5403294456693555
1M17	339	dock	-7.7	-6.7	-7.7 | -6.7	O=S1(=O)CCCN1CCn1c(-c2ccc(O)cc2)nc2ccccc21	-7.1	-6.4	1.7542134344153515
1M17	425	dock	-7.8	-7.1	-7.8 | -7.1	CN1CCN(CC(=O)c2ccc3[nH]nc(C(=O)CCN4CCCS4(=O)=O)c3c2)CC1	-7.1	-6.4	2.173135046551669
1M17	71	dock	-7.7	-6.8	-7.7 | -6.8	O=S1(=O)CCCN1COc1nc2cc(N3CCOCC3)ccc2[nH]1	-7.1	-6.4	1.4358594935112747
1M17	4	dock	-8.3	-6.5	-8.3 | -6.5	CONC(=O)c1cc2c(CN3CCOCC3)ccnc2cc1N1CCCS1(=O)=O	-7.1	-6.4	1.3764162298552574
1M17	260	dock	-7.6	-6.6	-7.6 | -6.6	CN1CCN(Nc2ccc(N3CCCS3(=O)=O)cc2F)CC1	-7.1	-6.4	1.2360164371728612
1M17	274	dock	-8.7	-7.1	-8.7 | -7.1	O=S1(=O)CCCN1c1n[nH]c2ccc(CN3CCCC3)cc12	-7.1	-6.4	1.554690168829395
1M17	65	dock	-7.8	-6.0	-7.8 | -6.0	COc1ccc2[nH]nc(C(=O)N3CCCS3(=O)=O)c2c1	-7.1	-6.4	1.5362393506779033
1M17	724	dock	-8.1	-6.9	-8.1 | -6.9	[H]c1cc(CNc2n[nH]c3ccc(C(=O)CCCN4CCN(C)CC4)cc23)c(N2CCCS2(=O)=O)cc1C(F)(F)F	-7.1	-6.4	3.2980373137139622
1M17	255	dock	-8.6	-6.7	-8.6 | -6.7	[H]c1cc(N2CCCC2)c(-c2ccc(O)cc2)cc1N1CCCS1(=O)=O	-7.1	-6.4	1.436192550626784
5OQ4	29	dock	-9.8	-8.3	-9.8 | -8.3	O=S1(=O)CCCN1c1n[nH]c2ccc(COc3c(F)cccc3F)cc12	-9.1	-8.1	1.5744155255842518
5L2S	510	dock	-10.8	-8.8	-10.8 | -8.8	N#Cc1ccc(-c2ccc3[nH]nc(-c4ccc(CCN5CCCS5(=O)=O)cc4)c3c2)cc1	-10.2	-8.9	1.2911282160161934
1M17	99	dock	-8.2	-7.1	-8.2 | -7.1	O=C(Nc1ccc(N2CCCS2(=O)=O)cc1)c1c(F)cccc1F	-7.1	-6.4	1.3953876021525484
1M17	50	dock	-8.3	-6.5	-8.3 | -6.5	O=C(Nc1ccc2[nH]nc(N3CCCS3(=O)=O)c2c1)C(F)(F)F	-7.1	-6.4	1.3059178731540821
4I23	292	dock	-8.9	-7.8	-8.9 | -7.8	[H]c1ccc2[nH]nc(Nc3ccc(N4CCCS4(=O)=O)cc3)c2c1	-8.2	-7.2	1.6070271937616811
1M17	241	dock	-8.8	-8.1	-8.8 | -8.1	COc1ccc(-c2ccc3[nH]nc(CCN4CCCS4(=O)=O)c3c2)cc1	-7.1	-6.4	1.8639847429087562
1M17	351	dock	-7.7	-7.2	-7.7 | -7.2	O=S1(=O)CCCN1CCCc1ccc(NONc2ccccc2F)cc1	-7.1	-6.4	2.0774265632523297
5OQ4	304	dock	-10.9	-8.2	-10.9 | -8.2	N#Cc1ccc(-c2ccc3[nH]nc(C(=O)CCN4CCCS4(=O)=O)c3c2)cc1	-9.1	-8.1	1.699888551877208
1M17	217	dock	-7.6	-6.7	-7.6 | -6.7	O=S1(=O)CCCN1CCNc1ccc(-c2ccc(O)cc2)cc1	-7.1	-6.4	1.7930077267391522
5OQ4	712	dock	-10.5	-7.8	-10.5 | -7.8	N#Cc1ccc(-c2ccc3[nH]nc(OC(=O)c4nc5ccccc5n4CCN4CCCS4(=O)=O)c3c2)cc1	-9.1	-8.1	1.64161723261055
4I23	277	dock	-8.7	-5.9	-8.7 | -5.9	O=C(Nc1ccccc1F)c1ccc(N2CCCS2(=O)=O)cc1	-8.2	-7.2	1.315910149810431
1M17	279	dock	-8.4	-7.4	-8.4 | -7.4	COc1ccc2[nH]nc(Oc3ccc(CN4CCCS4(=O)=O)cc3F)c2c1	-7.1	-6.4	2.0728514739741124
1M17	12	dock	-7.8	-7.0	-7.8 | -7.0	O=S1(=O)CCCN1Nc1nc2cc(CN3CCOCC3)ccc2[nH]1	-7.1	-6.4	1.3549143476007692
4I23	16	dock	-9.0	-6.1	-9.0 | -6.1	O=C(c1n[nH]c2ccc(N3CCOCC3)cc12)N1CCCS1(=O)=O	-8.2	-7.2	1.1418923148236355
1M17	203	dock	-8.0	-7.1	-8.0 | -7.1	N#Cc1ccc(-c2ccc(OCCN3CCCS3(=O)=O)cc2)cc1	-7.1	-6.4	1.7322664496696538
1M17	345	dock	-7.6	-6.6	-7.6 | -6.6	O=S1(=O)CCCN1NCCc1nc2cc(N3CCCC3)ccc2[nH]1	-7.1	-6.4	1.6782777075522597
4I23	219	dock	-9.1	-6.5	-9.1 | -6.5	O=C(CCc1ccc2[nH]nc(NN3CCCS3(=O)=O)c2c1)N1CCCC1	-8.2	-7.2	1.6423819480794974
1M17	33	dock	-7.6	-6.7	-7.6 | -6.7	O=S1(=O)CCCN1OCc1n[nH]c2ccc(N3CCOCC3)cc12	-7.1	-6.4	1.8723622242906721
1M17	291	dock	-8.7	-7.4	-8.7 | -7.4	COc1ccc2[nH]nc(-c3ccc(CN4CCCS4(=O)=O)cc3)c2c1	-7.1	-6.4	1.4037522107005471
1M17	258	dock	-8.5	-7.8	-8.5 | -7.8	CN1CCN(c2ccc(Oc3ccc4[nH]nc(N5CCCS5(=O)=O)c4c3)cc2F)CC1	-7.1	-6.4	1.9256187926685966
4I23	37	dock	-9.2	-7.0	-9.2 | -7.0	O=C(Cc1ccc2[nH]nc(C(=O)N3CCCS3(=O)=O)c2c1)N1CCOCC1	-8.2	-7.2	1.8425671174538918
1M17	49	dock	-8.9	-7.9	-8.9 | -7.9	[H]c1ccc2[nH]nc(C(=O)c3ccc(N4CCCS4(=O)=O)cc3)c2c1	-7.1	-6.4	1.7547137198124
1M17	222	dock	-9.1	-7.9	-9.1 | -7.9	O=S1(=O)CCCN1c1n[nH]c2ccc(CCc3ccccc3F)cc12	-7.1	-6.4	2.0975087570644466
1M17	364	dock	-7.7	-7.1	-7.7 | -7.1	O=S1(=O)CCCN1CCOc1n[nH]c2ccc(N3CCCS3(=O)=O)cc12	-7.1	-6.4	1.8924790005776293
1M17	236	dock	-8.4	-7.1	-8.4 | -7.1	O=C(NCCc1ccc2[nH]nc(N3CCCS3(=O)=O)c2c1)C(F)(F)F	-7.1	-6.4	1.4822886185342863
1M17	27	dock	-8.5	-7.3	-8.5 | -7.3	COc1ccc(-c2ccc3[nH]c(NN4CCCS4(=O)=O)nc3c2)cc1	-7.1	-6.4	1.3906373476493994
5OQ4	219	dock	-9.7	-8.7	-9.7 | -8.7	O=C(CCc1ccc2[nH]nc(NN3CCCS3(=O)=O)c2c1)N1CCCC1	-9.1	-8.1	1.6368940534511605
1M17	300	dock	-8.1	-6.8	-8.1 | -6.8	O=S1(=O)CCCN1COc1n[nH]c2ccc(C(F)(F)F)cc12	-7.1	-6.4	1.7983369632118142
4I23	29	dock	-8.8	-7.1	-8.8 | -7.1	O=S1(=O)CCCN1c1n[nH]c2ccc(COc3c(F)cccc3F)cc12	-8.2	-7.2	1.8500744231814985
1M17	57	dock	-7.6	-6.7	-7.6 | -6.7	O=S1(=O)CCCN1Nc1nc2cc(OC(F)(F)F)ccc2[nH]1	-7.1	-6.4	1.426241695236909
1M17	520	dock	-7.7	-6.2	-7.7 | -6.2	[H]c1cc(N2CCCS2(=O)=O)c(CCc2ccc(Br)cc2)cc1N1CCOCC1	-7.1	-6.4	2.3715584941453667
1M17	228	dock	-8.3	-7.4	-8.3 | -7.4	O=S1(=O)CCCN1CCOc1ccc2[nH]nc(N3CCCS3(=O)=O)c2c1	-7.1	-6.4	1.8533448354623137
1M17	43	dock	-8.6	-7.4	-8.6 | -7.4	[H]c1ccc(COc2ccc3[nH]nc(N4CCCS4(=O)=O)c3c2)cc1	-7.1	-6.4	1.7949611509731573
1M17	252	dock	-7.7	-7.0	-7.7 | -7.0	[H]c1cc(OC)c(N2CCCS2(=O)=O)cc1Nc1ccc(C#N)cc1	-7.1	-6.4	1.6640734862963673
1M17	778	dock	-8.5	-7.5	-8.5 | -7.5	O=S1(=O)CCCN1Nc1nc2cc(-c3ccc(CCON4CCCC4)c(F)c3)ccc2[nH]1	-7.1	-6.4	2.0076331842577315
1M17	39	dock	-9.0	-7.7	-9.0 | -7.7	COc1ccc2[nH]nc(-c3ccc(N4CCCS4(=O)=O)cc3)c2c1	-7.1	-6.4	1.2273192237562647
1M17	314	dock	-9.8	-7.4	-9.8 | -7.4	CN1CCN(C(=O)c2ccc3[nH]nc(-c4ccc(CCN5CCCS5(=O)=O)cc4F)c3c2)CC1	-7.1	-6.4	2.952238295247545
1M17	62	dock	-7.8	-6.6	-7.8 | -6.6	COc1ccc2[nH]nc(NC(=O)N3CCCS3(=O)=O)c2c1	-7.1	-6.4	0.8158141969671538
1M17	209	dock	-8.9	-5.9	-8.9 | -5.9	CN1CCN(c2ccc3[nH]nc(-c4ccc(CCN5CCCS5(=O)=O)cc4)c3c2)CC1	-7.1	-6.4	1.5428839531499827
1M17	18	dock	-8.5	-7.0	-8.5 | -7.0	COCCCc1ccc2[nH]nc(-c3ccc(N4CCCS4(=O)=O)cc3)c2c1	-7.1	-6.4	1.8279628761025426
1M17	335	dock	-8.3	-7.7	-8.3 | -7.7	O=S1(=O)CCCN1Cc1ccc(CCc2ccc(O)cc2)c(F)c1	-7.1	-6.4	2.1714284507810726
1M17	3	dock	-8.0	-7.4	-8.0 | -7.4	O=C(CN1CCOCC1)c1ccc2[nH]c(NN3CCCS3(=O)=O)nc2c1	-7.1	-6.4	1.5755229509403819
1M17	321	dock	-8.6	-7.4	-8.6 | -7.4	CN1CCN(CCc2ccc(-c3ccc4[nH]nc(N5CCCS5(=O)=O)c4c3)cc2)CC1	-7.1	-6.4	1.588661258940163
5OQ4	232	dock	-9.6	-8.2	-9.6 | -8.2	O=S1(=O)CCCN1CCc1ccc2[nH]nc(N3CCCS3(=O)=O)c2c1	-9.1	-8.1	1.476270171028729
1M17	267	dock	-8.9	-6.7	-8.9 | -6.7	CN1CCN(c2ccc3[nH]nc(N4CCCS4(=O)=O)c3c2)CC1	-7.1	-6.4	1.4965437728884594
1M17	76	dock	-8.7	-7.7	-8.7 | -7.7	[H]c1nc2ccccc2n1Nc1ccc(N2CCCS2(=O)=O)cc1	-7.1	-6.4	1.5021068205212547
1M17	671	dock	-7.8	-6.1	-7.8 | -6.1	[H]c1cc(-c2ccccc2F)c(CCN2CCCS2(=O)=O)cc1N1CCOCC1	-7.1	-6.4	1.969433227763962
1M17	282	dock	-8.3	-7.0	-8.3 | -7.0	O=C(NN1CCOCC1)c1ccc(N2CCCS2(=O)=O)cc1F	-7.1	-6.4	1.273668447252608
1M17	20	dock	-8.4	-7.3	-8.4 | -7.3	O=C(c1ccc2[nH]nc(ON3CCCS3(=O)=O)c2c1)N1CCOCC1	-7.1	-6.4	1.6553013442411042
5OQ4	37	dock	-10.6	-9.2	-10.6 | -9.2	O=C(Cc1ccc2[nH]nc(C(=O)N3CCCS3(=O)=O)c2c1)N1CCOCC1	-9.1	-8.1	1.9798750861249765
1M17	231	dock	-8.3	-6.8	-8.3 | -6.8	O=S1(=O)CCCN1c1n[nH]c2ccc(CCCN3CCOCC3)cc12	-7.1	-6.4	2.7358025222218134
1M17	87	dock	-8.4	-7.6	-8.4 | -7.6	O=S1(=O)CCCN1c1ccc(NOc2c(F)cccc2F)cc1	-7.1	-6.4	1.6535946808057655
1M17	225	dock	-7.9	-7.3	-7.9 | -7.3	O=S1(=O)CCCN1CCNc1n[nH]c2ccc(N3CCOCC3)cc12	-7.1	-6.4	1.9767466049114897
1M17	34	dock	-7.7	-6.6	-7.7 | -6.6	COCCc1ccc2[nH]nc(C(=O)N3CCCS3(=O)=O)c2c1	-7.1	-6.4	1.2308633371140079
1M17	204	dock	-8.1	-6.2	-8.1 | -6.2	[H]CCc1cc(-c2ccc(O)cc2)c(N2CCCC2)cc1N1CCCS1(=O)=O	-7.1	-6.4	1.4923804597012598
1M17	338	dock	-7.9	-7.3	-7.9 | -7.3	O=S1(=O)CCCN1CCNc1ccc(-c2ccccc2F)c(F)c1	-7.1	-6.4	1.741938424387354
1M17	15	dock	-7.6	-6.5	-7.6 | -6.5	COCC(=O)CCCc1ccc2[nH]nc(N3CCCS3(=O)=O)c2c1	-7.1	-6.4	2.5031286218846853
1M17	210	dock	-7.6	-6.5	-7.6 | -6.5	CN1CCN(CCc2ccc(NN3CCCS3(=O)=O)cc2)CC1	-7.1	-6.4	1.4915848124501092
1M17	275	dock	-7.6	-6.8	-7.6 | -6.8	[H]c1cc(OC)c(N2CCCS2(=O)=O)cc1Nc1c(F)cccc1F	-7.1	-6.4	1.9190303649133031
1M17	64	dock	-8.8	-7.5	-8.8 | -7.5	Cc1ccc(Nc2ccc3[nH]nc(N4CCCS4(=O)=O)c3c2)cc1	-7.1	-6.4	1.693320560118949
1M17	349	dock	-7.6	-6.7	-7.6 | -6.7	O=S1(=O)CCCN1NCCn1c(N2CCCC2)nc2ccccc21	-7.1	-6.4	1.911892143241463
1M17	441	dock	-8.1	-7.0	-8.1 | -7.0	O=S1(=O)CCCN1c1n[nH]c2ccc(NCCc3ccc(Br)cc3)cc12	-7.1	-6.4	1.794704853868847
1M17	70	dock	-9.3	-8.0	-9.3 | -8.0	Cc1ccc(CCc2ccc3[nH]nc(N4CCCS4(=O)=O)c3c2)cc1	-7.1	-6.4	2.6884780326254862
1M17	507	dock	-8.5	-6.6	-8.5 | -6.6	N#Cc1ccc(-c2ccc3[nH]nc(N4C(=O)SC(CCN5CCCS5(=O)=O)C4=O)c3c2)cc1	-7.1	-6.4	2.48123986101391
1M17	5	dock	-8.5	-6.9	-8.5 | -6.9	O=S1(=O)CCCN1c1n[nH]c2ccc(ON3CCOCC3)cc12	-7.1	-6.4	1.6226595020202341
1M17	261	dock	-7.8	-7.0	-7.8 | -7.0	CN1CCN(COc2ccc3[nH]c(NN4CCCS4(=O)=O)nc3c2)CC1	-7.1	-6.4	1.3960878247744244
5OQ4	46	dock	-10.1	-8.6	-10.1 | -8.6	Cc1ccc(-c2ccc3[nH]nc(OCN4CCCS4(=O)=O)c3c2)cc1	-9.1	-8.1	1.390857265755727
1M17	98	dock	-8.2	-7.0	-8.2 | -7.0	Cc1ccc(CC(=O)Nc2ccc(N3CCCS3(=O)=O)cc2)cc1	-7.1	-6.4	1.6671493459508537
1M17	51	dock	-7.6	-6.3	-7.6 | -6.3	COCc1ccc2[nH]nc(NN3CCCS3(=O)=O)c2c1	-7.1	-6.4	1.3671360677804005
1M17	240	dock	-8.2	-6.6	-8.2 | -6.6	[H]CC(=O)CCc1ccc2[nH]nc(N3CCCS3(=O)=O)c2c1	-7.1	-6.4	1.6473239213313102
1M17	289	dock	-8.7	-6.8	-8.7 | -6.8	O=S1(=O)CCCN1Oc1n[nH]c2ccc(CN3CCOCC3)cc12	-7.1	-6.4	1.7727784143285168
1M17	306	dock	-9.1	-7.4	-9.1 | -7.4	N#Cc1ccc(CCc2ccc3[nH]nc(C(=O)N4CCCS4(=O)=O)c3c2)cc1	-7.1	-6.4	2.898286147888503
1M17	254	dock	-9.1	-7.1	-9.1 | -7.1	N#Cc1ccc(Oc2ccc3[nH]nc(N4CCCS4(=O)=O)c3c2)cc1	-7.1	-6.4	1.6277344674493563
1M17	45	dock	-8.0	-6.4	-8.0 | -6.4	COC(=O)Cc1ccc2[nH]nc(N3CCCS3(=O)=O)c2c1	-7.1	-6.4	1.5793323665275232
1M17	278	dock	-9.0	-8.1	-9.0 | -8.1	O=S1(=O)CCCN1c1ccc(Oc2n[nH]c3ccc(N4CCOCC4)cc23)c(F)c1	-7.1	-6.4	1.5731249374084777
1M17	752	dock	-8.0	-6.3	-8.0 | -6.3	CN1CCN(c2nc3ccccc3n2CCOc2ccc(N3CCCS3(=O)=O)cc2)CC1	-7.1	-6.4	3.344210130023728
1M17	13	dock	-8.5	-7.4	-8.5 | -7.4	[H]c1ccc2[nH]nc(Nc3ccc(CN4CCCS4(=O)=O)cc3)c2c1	-7.1	-6.4	1.4870922184877466
1M17	202	dock	-8.5	-7.2	-8.5 | -7.2	N#Cc1ccc(NCCc2ccc3[nH]nc(N4CCCS4(=O)=O)c3c2)cc1	-7.1	-6.4	2.257651949736975
1M17	69	dock	-7.6	-6.8	-7.6 | -6.8	O=S1(=O)CCCN1OCc1nc2cc(N3CCOCC3)ccc2[nH]1	-7.1	-6.4	1.5413770974378054
1M17	216	dock	-7.7	-6.9	-7.7 | -6.9	O=S1(=O)CCCN1CCc1ccc(Nc2ccc(O)cc2)cc1	-7.1	-6.4	2.2161722095289127
1M17	436	dock	-7.6	-6.3	-7.6 | -6.3	[H]c1cc(CCCN2CCOCC2)c(N2CCCS2(=O)=O)cc1-c1ccc(O)cc1	-7.1	-6.4	1.7945369092384933
1M17	8	dock	-8.0	-7.1	-8.0 | -7.1	O=C(CCCc1ccc2[nH]c(NN3CCCS3(=O)=O)nc2c1)N1CCOCC1	-7.1	-6.4	1.8933779894284242
1M17	237	dock	-7.6	-6.7	-7.6 | -6.7	O=C(CCN1CCCS1(=O)=O)Cc1n[nH]c2ccc(N3CCOCC3)cc12	-7.1	-6.4	2.106377730798148
5OQ4	262	dock	-9.6	-8.4	-9.6 | -8.4	CN1CCN(c2ccc3[nH]nc(OC(=O)N4CCCS4(=O)=O)c3c2)CC1	-9.1	-8.1	1.8579811325141207
1M17	284	dock	-8.1	-7.5	-8.1 | -7.5	CONc1ccc(-c2ccc(N3CCCS3(=O)=O)cc2)cc1F	-7.1	-6.4	1.2242337090926736
1M17	26	dock	-8.5	-7.1	-8.5 | -7.1	O=S1(=O)CCCN1CCCc1ccc2[nH]nc(N3CCCS3(=O)=O)c2c1	-7.1	-6.4	1.835014936382433
5OQ4	31	dock	-10.1	-8.4	-10.1 | -8.4	[H]c1ccc(C(=O)Nc2ccc3[nH]nc(N4CCCS4(=O)=O)c3c2)cc1	-9.1	-8.1	1.6060774290329427
1M17	259	dock	-8.2	-7.3	-8.2 | -7.3	CN1CCN(c2ccc(ONc3ccc(N4CCCS4(=O)=O)cc3)cc2F)CC1	-7.1	-6.4	1.8134545897098449
5OQ4	510	dock	-9.6	-7.9	-9.6 | -7.9	N#Cc1ccc(-c2ccc3[nH]nc(-c4ccc(CCN5CCCS5(=O)=O)cc4)c3c2)cc1	-9.1	-8.1	1.3479631007342445
4I23	36	dock	-8.7	-7.5	-8.7 | -7.5	[H]c1ccc2[nH]nc(Oc3ccc(N4CCCS4(=O)=O)cc3)c2c1	-8.2	-7.2	1.5434771102613574
1M17	48	dock	-7.7	-6.8	-7.7 | -6.8	O=S1(=O)CCCN1Cc1nc2cc(NN3CCOCC3)ccc2[nH]1	-7.1	-6.4	1.8919378997973433
