# Supplementary material for: De novo design of anticancer 4-thiazolidinone derivatives: a generative framework shaped by activity cliffs
Source: J Cheminform. 2026 May 11;18:88. doi: 10.1186/s13321-026-01216-3 (PMC13335218; doi:10.1186/s13321-026-01216-3)
Supplement: Supplementary file 6 — Supplementary Material 6. [file 13321_2026_1216_MOESM6_ESM.csv]

	protein_id	ligand_id	system_rmsd_mean	system_rmsd_std	ligand_rmsd_mean	ligand_rmsd_std	pocket_rmsd_mean	pocket_rmsd_std	system_rmsf_mean	system_rmsf_std	ligand_rmsf_mean	ligand_rmsf_std	pocket_rmsf_mean	plifs_conservativity	binding_energy_mean	binding_energy_std
0	1M17	304__dock	4.3966996080994605	0.9828460834943379	7.052232912111283	2.505054510585252	2.2012522075176237	0.40903553182857816	2.0406728524616127	1.8061775273406502	4.326634202684675	0.2741519931740183	1.238844334117828	0.9957015015015015	-5.787406666186828	1.131229770070295
1	1M17	227__dock	4.38463941078186	1.4200200359172719	6.668699768102169	1.6199223270179843	1.9612351259112357	0.5991909368012034	2.1788077934242005	2.095007594810185	3.4664699840545654	0.35409171232802966	1.3135402867960375	0.999272072072072	-3.644031158901887	1.2340640867085273
2	1M17	210__dock	4.096692173480988	0.7896531340685701	4.141661616545916	1.963550668739991	1.4644580064177513	0.2589968501104365	2.082226918883694	2.050370518660976	2.9690505629000454	0.16102848048730775	1.0285164938013778	0.9974468468468468	-1.3463148582556133	1.4873116745917951
3	1M17	351__dock	3.7708868532896043	1.074768977258149	6.56915260168314	2.010322520919956	1.4942770398974419	0.29463042166996384	1.9550734013374595	1.7834030302823327	4.250002705133879	0.25241292979701996	1.162833150967147	0.9987591591591591	-3.7397008655405455	1.4848746840936657
4	1M17	48__dock	5.7325095252513885	1.954903756351126	6.450432619893551	2.647712215577198	3.0473746247649194	1.083037894101457	2.5414100275550506	2.2424478152233185	3.6983684500058494	0.5465305271346599	1.644091933201521	0.996239039039039	-3.2113417204178183	1.8803192613217057
5	1M17	510__dock	4.491400029265881	1.025540480495209	6.922346781349182	4.048279984253044	2.2843370356321335	0.4395498737501614	1.9691339211034473	1.9317210627086199	5.745786741375923	0.23123246911790407	1.3041086606681347	0.9985981981981982	-3.1102598107735937	1.8114884146255132
6	1M17	272__dock	4.120410734462738	0.9289161794243103	4.975909489572048	2.1024320691700398	1.4515987619519233	0.2898047531329841	1.8406705971998922	1.5904197591343878	3.8425059053632946	0.13148820774090025	0.9444753746191661	0.9953183183183183	-5.835403324055496	0.9716991018435421
7	4I23	76__dock	2.139486964917183	0.4777723036695683	7.1923110335469245	2.2817838369562438	1.2628632382512093	0.26870730182866204	1.1584368026697578	0.8415255703061427	3.9192469845647397	0.4852248892314798	0.7897281379949662	0.9985392097264437	-2.6068675713976774	1.3234265349659426
8	1M17	291__dock	3.448567524456978	0.6472447397358125	5.933052708888054	2.705483024945286	1.6282723521590232	0.5517486221939498	1.5822461561925376	1.6000147940069138	4.076950931549073	0.5845181716443646	1.110843559106191	0.9977459459459459	-4.059337435615371	2.3759676690640466
9	1M17	724__dock	3.4690452998518944	1.0990519118339703	5.324893043923378	1.7829619401162202	1.8387526711463928	0.43337076545402586	1.7296400334043274	1.633502193975451	3.880508118867874	0.3753387137824807	1.2201650020587875	0.9984624624624625	-5.435779888042091	1.2537452118391246
10	1M17	36__dock	5.345696415865421	1.222834612867589	10.238345566153527	4.041116168943125	2.9039904982924463	0.7588925852442441	2.4068640764076554	2.1257487708865948	4.724496323129405	0.4922832357583875	1.5961988906739122	0.997424024024024	-1.8367045431512758	1.7596503407379027
11	1M17	259__dock	4.524780068051815	1.2799444460845386	4.638054648220539	1.2508653759855826	2.0316232211351393	0.31400609326733314	1.7782003850233359	1.7889998572225747	3.66659061662082	0.521747800353087	1.2144368526314486	0.998190990990991	-2.3944550696622606	1.466194723654126
12	1M17	418__dock	5.9567149940729145	2.0213493072404827	6.266543892669678	2.044270834668658	2.8539715129494665	1.187645766824697	2.5156855387099633	2.287377907137209	4.133572931947379	0.234994247152851	1.5443706533004498	0.9982912912912912	-3.7090559594036696	1.0270756860299313
13	1M17	54__dock	4.1355968030452726	0.9179772213775925	11.665415340095759	6.089839520529911	1.7090715348124503	0.3972780021948879	1.855312561690696	1.5791151624662176	7.444825907548268	0.09296457282220663	1.0906959571621635	0.9993315315315315	-1.0742176400497183	1.064826465046789
14	1M17	63__dock	3.7316909466981887	0.840214700485877	4.8870632475733755	1.9080334346620644	1.4429606460928917	0.26902380266247067	1.7883628711549204	1.6302001004625775	3.872256078720093	0.05519819566182461	1.0782268684963847	0.9966	-6.035369381907462	1.7185152401514645
15	1M17	72__dock	4.663213962459564	1.1850762054615007	8.677471378093959	2.404426372041568	1.5394442143797875	0.35004335927987174	2.252511064434016	2.108961155431305	3.2362021803855896	0.15413514369350811	1.206369080420198	0.9983777777777778	-1.8567423309905127	0.9467939604235874
16	1M17	45__dock	4.416329245388508	1.448351853892707	6.611728512275219	2.951656431960757	2.2638186490356924	0.9026368712799084	2.13388612800694	1.8126056091420264	4.019382261094593	0.22307760334647242	1.5181965734809637	0.9986732732732733	-2.4069029551652688	1.3083810082931537
17	1M17	10__dock	4.532457575798035	1.3491558746979928	5.97490003888607	1.918146941010135	1.8205085792303086	0.3302069510401312	2.1643114408998514	2.1853157252991253	4.6751657999478855	0.27725116380223963	1.2537822446961333	0.9961141141141141	-3.523823912347276	1.6690929027716297
18	1M17	27__dock	4.1490447929501535	1.088933694833699	4.787792823517322	2.4493641064591247	1.852895197224617	0.6297537190655523	2.091983044258694	1.84387529422321	3.904043140411377	0.5673841236902469	1.2340476232416489	0.995563963963964	-2.461898953360192	1.7890361590686226
19	5OQ4	A3W__native_redock	2.53888079315424	0.40802636828423317	4.1987132238149645	2.106282181282023	1.2667979646265506	0.2105969213683718	1.121615582000436	0.8602849796672523	3.2723580228871314	0.36387088824473973	0.8185581544629571	0.9994415173867228	-4.390120039937782	1.1234699839340374
20	1M17	280__dock	4.537187354600429	0.9015198554862804	6.351775587886572	2.7344557824510405	1.663492290854454	0.48793040443872193	1.8767234633996415	1.8542129642077179	3.965711069107056	0.17543566980570302	0.9973108023405075	0.9965681681681682	-4.7470370885062945	1.50288981981986
21	4I23	67__dock	2.145899043810368	0.25371900172778933	4.0486194462120535	1.7396397509499268	0.8961400113463401	0.14018486792504894	1.105704278946373	0.8491410194485896	3.2851552859596582	0.09513970548484847	0.6864130976775014	0.9975659574468085	-3.5863178183474176	0.7618334003425901
22	5OQ4	7__dock	2.989175758099556	0.7809714943184909	3.8911609495401382	1.4554191713341103	1.8595914654493333	0.4712515726490647	1.2650393770610096	1.1148443719978207	2.689066934585571	0.5313137853838785	1.1215884804725647	0.9991943097997893	-3.6738379251906883	1.4031480808020151
23	1M17	263__dock	3.8305762365818024	0.8127065046969126	4.221747009491921	2.2102681434474887	1.9004183071255685	0.4234962368840235	1.886706442652421	1.5014749479195633	3.7497101380274844	0.14433474933134607	1.1816549204013966	0.999224024024024	-2.9463681313686907	1.8758368909312422
24	1M17	254__dock	3.068975319516659	0.6740800194267579	4.530526986479759	1.4596851420023578	1.3499559039831162	0.25225432136539916	1.6548968546203713	1.491295852974241	2.8770358467102053	0.16938553380327973	0.998804322072676	0.9978840840840841	-1.774689108437239	0.9439672650909517
25	1M17	59__dock	4.286440441083908	0.7984871787850427	7.631505427098274	2.4449268162897457	2.3925965997099876	0.5753010931713023	1.8140773447004324	1.5909273244125235	5.101621627807617	0.35989022981243096	1.2383392252882972	0.9985891891891892	-2.796774932275508	1.4973304709835222
26	1M17	201__dock	5.387027585887909	1.1349388744347202	7.448074238502979	2.814850695666276	2.325718968629837	0.5586378779914744	1.9701852528964563	1.856213987248503	5.182906945546468	0.42228010328233834	1.1115229385239738	0.9970894894894895	-0.1438991307878561	1.9719005183008407
27	1M17	6__dock	4.050953590083123	1.319186189391591	7.779225008904934	3.236923929357907	2.2571491731882096	0.9284231963430172	1.9565974628524994	1.8574261052279202	5.574331073760987	0.479718097950752	1.53086145029914	0.9981027027027027	0.28251694236081065	3.8262605548783024
28	1M17	236__dock	4.743986442947388	1.0468506492462633	9.964144783687592	3.1312467852148695	2.447526454603672	0.5434599356546723	1.8648226215101	1.6778798608252763	4.002355222702026	0.11207438129152089	1.1174424203642963	0.9968192192192192	-2.436353660397376	1.3436363725224776
29	1M17	315__dock	4.2246546305775645	1.20562047741754	5.586579376530647	2.6686435251741836	1.51765869705081	0.5362749624114164	2.315495876076508	2.2043699027352543	4.365773615629776	0.1305647011561115	1.1676921488777283	0.9986384384384385	-4.762714208590701	1.041299031015319
30	1M17	322__dock	5.51050422987938	1.808877803538645	6.544856185400486	1.9489393517679738	3.0825031749367713	0.9302554155354354	2.482918573243989	2.297429860233583	4.199773366634663	0.22082064680809937	1.6001922535517858	0.9994834834834835	-4.7186303494382305	1.2063592111596646
31	4I23	19__dock	2.2987684807419777	0.32501910936123474	6.537461281764507	3.641841697675544	1.1876069164633751	0.1367960212493434	1.0995685700088178	1.0058967473473923	4.443408966064453	0.3155930764720425	0.6078100165947765	0.9953410334346504	-3.6899205058890567	1.071728377052183
32	5OQ4	339__dock	2.250791378545761	0.42337787485932216	2.6752594996452332	0.8684219477594991	1.84746880453825	0.2985541588841978	1.1487609002625598	0.8849227196276312	2.484247188568115	0.14381297110390495	0.9006507642998183	0.9995877766069546	-3.024348631116825	1.3454673261902155
33	1M17	91__dock	3.724331888771057	1.394559979185639	6.724167737686634	1.8864988392246178	2.2220700638890265	0.6546917971823547	2.2731530952026437	2.1100491117523013	4.953442374865214	0.3958404387778286	1.5025409442707174	0.9983477477477477	-3.207237377712141	1.6448767396061934
34	4I23	37__dock	2.2190227522850035	0.28613039164682175	6.153007138383389	2.3626020340011373	1.9422576478004456	0.4106032050146796	1.0954715640667112	0.831438193091468	4.251473320855035	0.494798359411079	0.9917509085253665	0.9980310030395136	-1.8660997451007235	1.840454868742224
35	1M17	88__dock	3.7820026825785638	0.8179790813166091	4.192132858294249	1.827628810759873	1.535298915052414	0.3494024784102438	1.7759621951911357	1.523597823575466	4.180721694772894	0.15277876852996175	1.0713628464836185	0.9969693693693694	-3.9622475609877568	1.2716666988466623
36	1M17	752__dock	5.182933497643471	1.4063105175130644	3.2235669740080835	0.8556192350832192	2.5592941385746	0.9982092628544214	2.3811474130150994	2.076960016424263	2.7924747243523598	0.5841537791066503	1.612672065579614	0.9989651651651652	-1.9227020321929724	0.9405108878796691
37	1M17	671__dock	5.472255264043808	1.5094136742598392	6.364058755922318	2.3591857161512513	2.766975545215607	0.5877063550328574	2.172534528749006	2.0209007759432707	3.6303514753069197	0.29470773627700464	1.2211274276761448	0.9970054054054054	-4.408311769548022	1.424247688618934
38	4I23	222__dock	1.9937047021508216	0.2570657554181721	11.200104170429707	4.026559775220548	1.0851968244194985	0.19791714770927635	1.0784689898380286	0.8486462062957166	4.851326770782471	0.2203417448553327	0.7091113827752729	0.9972741641337386	-4.016378567376582	0.8949770517949992
39	1M17	77__dock	3.6641514518260956	0.9163700597466986	5.860835712373257	2.284041148569128	1.8277718895554542	0.4369289675174273	1.9113384764022727	1.6160590083803934	3.5669685204823813	0.2301600325499041	1.1992786721936588	0.998209009009009	-4.826107962134837	1.279683925811333
40	1M17	22__dock	4.364546287453175	1.125998677759394	4.715611808967591	1.7585990387685817	1.6443377758979798	0.3091839128658072	2.053446931060262	2.1129695674069606	2.76773233766909	0.1300146480807416	1.2397279101093923	0.9994882882882883	-5.012734002433904	1.068945550860179
41	4I23	277__dock	2.5595292729496957	0.596769145047583	4.294913185769319	1.5851357014879932	1.4963541109025478	0.3477692302307458	1.3442096621664392	1.0529918318507483	3.4029861636783765	0.07495758475226486	1.0316543572760644	0.9971209726443769	-4.035609234811973	1.7396856411886128
42	1M17	15__dock	4.3488854378581046	1.0770121016423508	4.179094271218776	1.3827589270804026	2.0207899696052074	0.5684545610859429	1.8089266845364764	1.5103814305447714	2.901542524496714	0.18676815045633754	1.0299327021295375	0.9956066066066066	-5.399782432696505	1.8540674309737444
43	4I23	49__dock	2.5590330918908117	0.5576889888038963	11.415007742804288	5.527497738357305	1.0528952763080597	0.1500167711513841	1.2516885051637325	1.121462303098498	6.229261100292206	0.4585295727748168	0.6800524905706063	0.9974595744680851	-4.177434144175498	0.9887494145429182
44	1M17	345__dock	3.1056951442837715	0.5601390634625081	5.862558110702038	3.4527636097039704	1.7743305312514306	0.3581386576780885	1.582531172566647	1.3752114776500433	5.834190905094147	0.36306172888559946	1.12901547090794	0.9990306306306306	-1.742638483878923	1.1795498095163401
45	1M17	251__dock	4.497124595046043	0.8529227900891645	3.4928732298612593	1.3368068922636116	1.4997232206702233	0.32305163943435206	1.9256417417606282	1.823483654790758	2.8637762711598325	0.12775508077826622	1.0342710847245122	0.9920618618618618	-5.026265046091657	1.3117295597283813
46	1M17	266__dock	3.726740158689022	0.979887781206207	7.349660024112463	4.10749978013793	1.8005348021626473	0.4995304673232058	2.003799553903549	1.7104562268409276	4.710972527662913	0.2937423184712887	1.2228442792199616	0.9976492492492492	-0.9344046847673922	1.1696842325630155
47	1M17	779__dock	4.890184195303917	1.1853788555224338	5.618383504891396	1.525853375347382	2.071134340286255	0.4574251011800341	2.0076321398980927	2.0580966979806874	2.907425576242907	0.2885619611866963	1.1519453048706054	0.9980972972972973	-2.0958547025317076	2.938549348401119
48	1M17	310__dock	4.645183118605614	1.3774099999174083	3.835697988307476	1.453460126355064	2.2003953473687172	0.5538115568174878	1.9924018250311788	1.92916712210356	3.1384675105412803	0.29192745785737434	1.225546840087388	0.9981513513513514	1.8084965668495023	1.0589589911741595
49	1M17	233__dock	6.365996332859993	2.5486784797014046	5.320906526678801	2.9146267976294884	3.038208441197872	1.386108435668454	2.7304003650795168	2.541778907482655	4.390824527740478	0.2218468992151216	1.8765659410702555	0.9987327327327328	-0.5719142950336782	1.550334258315431
50	1M17	3__dock	5.265657791888714	2.1539518530271464	6.070289221906662	1.991648230317641	2.9262692240715027	0.990861146506141	2.6704384009591773	2.227817419557864	3.6757801404366126	0.7333399330101797	1.699126765705072	0.9980156156156156	-1.4571722925865418	1.7615262107731375
51	1M17	204__dock	3.242808738911152	0.8192066962575536	3.333847190284729	0.9632937346517565	1.4653405093312264	0.3746355387171416	2.0733984930803313	1.5327207862310264	2.5246868398454456	0.25403065039401307	1.1311117841379486	0.9966462462462462	-0.929172671382319	1.8303371568515625
52	1M17	215__dock	4.5569329060196875	1.1598531429166437	5.69518932107687	2.1720649984006104	2.0259570870161054	0.48014139162403185	2.382278205965882	1.9511566665559654	4.091503410339356	0.20000978048536724	1.4543168408530098	0.9958282282282283	-5.895375133204332	1.6788538097619192
53	1M17	222__dock	5.221151068341732	1.884329933486742	5.456387717300654	2.2664574871620644	1.4602585570096969	0.35342451024762056	2.4145131080008264	2.3536728585309254	4.4290436744689945	0.18463971463625883	1.0717795184025398	0.9994936936936937	-2.8867781126983068	0.8580709787043853
54	1M17	301__dock	4.587127196633816	1.4632380783067462	6.626546625554561	3.230310555355124	1.8652231941461563	0.6381975842457304	2.476683910415049	1.957894652453805	4.852306145888108	0.21785556429218944	1.3319988649698995	0.9982462462462462	-1.2489318379972534	1.1017736504019537
55	1M17	18__dock	4.611588525927067	1.4832666141328892	5.281244816207885	1.6090656800432193	2.56538403134346	0.6906291625361379	2.1546747967500814	1.7873058593011142	3.108844032994023	0.3385646361501196	1.220169469405865	0.9978108108108108	-4.596084814599886	1.8644377965268544
56	1M17	277__dock	4.902494512450695	1.5453791097577265	8.232422795581817	2.7384358517844545	2.1843719136357307	0.690609813738658	2.2337009095940865	2.030447886709281	3.481541872024536	0.4180572868014236	1.2403426433818927	0.9975645645645645	-0.3804527044629984	1.471214062544072
57	1M17	240__dock	3.6654309465408326	0.7692128154575918	5.069463275849819	2.2965598218531538	1.7691472799181938	0.570865312168131	1.8693157786166543	1.6691787214648484	3.433892908550444	0.10118757114561587	1.1195468500377685	0.9984792792792793	-3.8170277680952154	1.581496153153609
58	1M17	522__dock	4.035696118533611	0.9990620660988122	11.502162729191781	5.407575053824932	2.65721116232872	0.4784667476281823	1.8081221704146233	1.770850406337886	6.595608656747	0.2811380123288361	1.2595243639760203	0.9980660660660661	-2.236424721090633	2.1836439546368824
59	1M17	436__dock	4.478183052563668	0.9352980117024748	7.2583789876699445	2.031774970275739	1.9508814722061156	0.352726040612681	1.9495312586182454	2.1328381350532917	5.101222268466292	0.3187307439588061	1.021616664338619	0.9974114114114114	-0.9364295087321189	1.3235588802534637
60	1M17	85__dock	4.063149087715149	0.9122264068300485	4.311182107442617	1.3385610665482348	1.6580153303444385	0.30257509566105084	1.7841945520071225	1.5884338655816292	2.803217923641205	0.261927678679429	1.0611943974454179	0.9986666666666667	-3.7617941849042453	1.215163331039064
61	1M17	33__dock	5.01700952744484	1.8745432066220293	6.0979548200547695	3.68678790996075	2.526132032525539	0.7931348799077219	2.432402695991869	1.9876869077709767	5.280073583126068	0.1581810875711625	1.3044143115932292	0.9980690690690691	-6.481922212731145	1.663031036527567
62	1M17	209__dock	5.642346609020233	1.591536715887856	6.111369713366032	2.1970043525412533	3.547637459909916	1.1284306129506196	2.454068515141864	1.8763509714550168	4.750030486814437	0.4294746233817254	1.6674522478529747	0.9967927927927928	-4.049511384210737	1.2317368821192247
63	1M17	51__dock	4.894891299104691	1.255510793794476	8.89560405447483	3.0212287039561248	2.3387854961991312	0.523722136269895	1.9699555474575434	2.026980506329827	3.8409055709838866	0.1475933348089034	1.171674068234548	0.9983051051051051	-4.874691081843217	1.362582274907948
64	1M17	294__dock	4.013393951117992	1.0907759288074008	4.657903273844719	1.516340604395686	1.9615081825971603	0.49763818649802893	2.0803723331707626	1.693942680068816	3.39896879196167	0.18793089743726826	1.3687707570882943	0.9986276276276276	-2.5090377121967116	2.7954148503786613
65	1M17	99__dock	4.731448644387722	1.5300786728445304	6.473966168391705	2.7578757366067554	1.886718384075165	0.36929143859879066	2.0071206917599005	2.0557501934921207	4.364918152491252	0.2155976636709733	1.0143021280701097	0.9966282282282283	-8.634533005746643	2.0830051641616123
66	5OQ4	306__dock	2.3363580414652825	0.43556249843018274	5.0268190743803975	1.9652568130439036	1.6780057106494903	0.3057874084280957	1.2388604238184848	0.9689220955373817	2.8932345509529114	0.21956616895334688	0.9783571116680646	0.9990792413066386	-1.5589100291933495	2.225568182659364
67	1M17	387__dock	5.552541075670719	1.3190382079003944	7.012556106436253	3.6638103033063563	1.8191637412786483	0.46611939321314594	2.528627983889236	1.9250086854672146	4.308921883503596	0.18711772211147748	1.3715870350599288	0.9973057057057058	-3.329373884906628	1.581860347768976
68	1M17	293__dock	3.8675878248810767	0.797226144537268	4.539599294412136	1.367514079620113	1.3865823706328868	0.34507664507989677	1.6771247392170627	1.5027730139156605	2.5784859657287598	0.06763144006809636	1.0482415038606394	0.9984228228228228	-3.1991826333753637	1.2370603983332233
69	4I23	16__dock	2.176814668750763	0.29240120456751545	3.4227904299497602	1.2477518803246381	1.3082742072939872	0.24424144268391	1.191027030011393	0.8487636658830638	2.7064907550811768	0.17761717144465597	0.9346275295465047	0.9955130699088146	-4.491769654634976	2.8160938920430856
70	5OQ4	222__dock	2.9949768785119057	0.6408183881522377	6.025511746537686	3.2751572371048177	1.3349154134273529	0.3423304422085586	1.3291376766000902	1.0216651882662606	3.928229169845581	0.46241051876605455	0.9545729885101318	0.9994914646996839	-0.21997465388437815	1.7007441910694723
71	1M17	239__dock	2.833823509156704	0.605635139630236	5.167210122537613	2.183712304286705	1.187169571042061	0.23920045132265627	1.6273609401685274	1.2197766591421058	3.50529355269212	0.10070208875042973	0.9242146016930687	0.9984324324324324	-7.775905003239694	1.5834505263237455
72	5OQ4	64__dock	2.342660811042786	0.5202604195141348	3.6370797419130803	1.1450383067973398	1.2289348451018334	0.17258611062013052	1.180584960712163	1.1162551180802593	2.8517902294794717	0.2569902198442788	0.8577474758580879	0.9990625922023182	-0.26526760878598205	1.4331211741282446
73	1M17	34__dock	5.387987250423431	1.8690494770437427	6.588615366744995	2.9033131122648568	1.4335193836688995	0.37701197829720573	2.204889465968111	2.3502715914360373	4.6033431183208116	0.18469076795470996	1.121288124873088	0.9967603603603603	-5.1424888674913944	1.6690789351690676
74	5OQ4	31__dock	2.9503326550722124	0.5641918301471639	5.961724008810521	3.4296412297997305	1.5297190707325936	0.2722792694315657	1.2552535762140955	1.1636846705414312	4.422481632232666	0.3532416095111924	0.8519644414003079	0.9995051633298209	-1.739441675320789	1.699078069235662
75	1M17	61__dock	4.283313764739036	1.0643601534729732	4.018590710103512	1.934827561479711	2.0586564348101617	0.6630786148658648	1.964934014923957	1.7532707806206693	3.1584299537870617	0.14463207926019567	1.4268013354644036	0.9994744744744745	-2.1260669169438358	1.1523728920023504
76	1M17	56__dock	4.157490461981297	1.2454381823494967	5.812099293279648	2.994526149222193	1.4994000366449356	0.5119155006381189	2.36423354153765	1.787146868030513	4.297124681018648	0.10967392597747236	1.3118697146574656	0.9975159159159159	-3.0047338827923045	1.2416436616882371
77	4I23	1C9__native_redock	2.7661156278014185	0.47636344117563134	6.481746973824501	1.6357491805869615	1.5514000108480452	0.2587085740809406	1.265547884858897	1.0231908793731732	4.186767502264543	0.21587917801274478	0.8026651863540922	0.9970996960486322	-1.1161231617049392	1.0530060919247746
78	1M17	306__dock	5.521006501364708	1.6418213484417885	11.02119970792532	4.9731574107287	2.278562720441818	0.6699046033114757	2.3757918491498597	1.9865514203022614	7.259570360183716	0.42726025169313153	1.279043441585132	0.9989615615615616	-4.1620562814564925	1.2517078955149854
79	1M17	28__dock	3.8666386282444	1.0794381747453634	3.0947244376957417	1.1068993984562145	1.2753957640886306	0.24197103563424718	2.0307275165717105	1.792454764474729	2.81344414841045	0.14535648470496249	1.0359152332554018	0.9989381381381381	-2.464303305425112	0.9999427894991444
80	1M17	225__dock	4.679145441687107	1.2841094274680558	5.169356844985485	2.2716357168437304	1.523787791121006	0.43618886376314303	2.1297126310529992	1.9476724793258418	4.251087369918824	0.25782167253221816	1.1996546652581956	0.9975087087087087	-5.9802450709427815	1.3187397805135477
81	1M17	364__dock	4.114076130080223	1.1184527567316371	6.216775435775518	1.7700838624803157	2.2537234856724737	0.4383273334742408	1.8873700572678689	1.580631962987621	4.608439326286316	0.252673109940567	1.158958279917426	0.9969813813813814	-5.033335348244453	1.8407599809458832
82	1M17	256__dock	5.102791720831394	1.5566655651229844	4.1040554305076595	1.315712275460878	1.9430245774507522	0.7040578725338709	2.3024116306498437	2.448255024462557	3.2744837191797074	0.33750964855056903	1.5691648415506703	0.9980750750750751	-1.579702303090636	2.28872639176723
83	1M17	AQ4__native_redock	5.796622925531864	1.5068624724962085	5.81087024563551	2.7068389524815566	2.2027658905625342	0.5783796383401935	2.1911190234113556	2.0077591045921035	4.039132422414319	0.1291130383952232	1.1070687408382829	0.9983717717717717	-4.089304407366131	2.167826142785996
84	1M17	261__dock	5.283709971785545	1.9419869219460593	7.52673755954504	2.2688098628177156	2.9299244176328183	0.8322585457924807	2.206480412708206	2.2265730236138226	3.414280212842501	0.3461782357170605	1.3661818800149141	0.9974924924924925	-2.377996652656926	1.468784156688335
85	1M17	420__dock	4.704595125484467	1.1021128263230764	7.364642182350159	3.5313932404959005	2.152306162261963	0.42501045520498276	2.7478588412512694	2.1237808444731305	4.6964388234274725	0.2759360889011218	1.560361728687917	0.9981261261261262	-3.213066342162552	1.4938174850888568
86	1M17	4__dock	3.6130631416678427	0.6283680671719817	6.44717834097147	3.152379342299481	1.5595704043507577	0.4331741879651043	1.9101259691304848	1.820581928579238	4.12377118242198	0.19473596719460673	1.08279124036912	0.9960852852852853	-3.5746291406010178	1.9535340750693608
87	1M17	203__dock	4.526098607444763	1.1993373113444858	4.738758022612333	2.1948113381125505	1.7715141860365868	0.5442719324788006	1.9824509815788838	1.8714530657952377	4.388037204742432	0.42938365270434636	1.2097557617309398	0.9979855855855856	-2.234408652536918	1.0374563457184731
88	1M17	39__dock	5.197976034879685	1.7694167451363638	3.9993547317028044	1.5288733402417367	2.152476728403568	0.5094451669455162	2.5197942832060027	2.453463466976411	3.846203158299128	0.3288511930207226	1.1016125631332399	0.9971681681681682	-6.018553102905573	1.024740505623275
89	1M17	47__dock	3.983083685541153	0.9234724848796766	7.942397230309248	3.3545458739085885	1.9168600823044777	0.4989899877299815	1.8195977080939911	1.463268152701313	5.41999521622291	0.5338062875861885	1.184886937410059	0.9985621621621622	-6.916578224243533	1.3982151362657838
90	1M17	70__dock	5.563572700464725	1.6552295799728434	7.836614010512829	4.355674471583901	1.8195128408432006	0.5043817787392522	2.3376172063065996	2.3381011484199083	5.400926074981689	0.382962791449554	1.2330377163031163	0.9993537537537538	-2.7174140905480555	1.2093154855617996
91	5OQ4	17__dock	2.4578552399754523	0.45717677738755547	9.5671369653821	5.944719552520288	1.297924443936348	0.2299143047663297	1.139007038783679	0.9234531189497197	6.488604393005371	0.40599529981059185	0.8362328703120604	0.9993283456269758	-7.592974974951299	1.7700521005209926
92	1M17	469__dock	3.5810868871212005	0.5349249441635301	6.831966568529606	2.2392533669856456	1.6963872720301152	0.347609187771594	1.8598982616313098	1.5305008345485016	4.969364518704622	0.2606248865271701	1.1323307213329135	0.9964816816816817	-4.9177759670062295	0.8350511893618453
93	1M17	12__dock	3.5629628510832787	0.5682277804542052	5.7797134365439415	1.5411434370136095	1.509653007030487	0.25591712366723696	1.675626433365111	1.4462291251209114	2.896230568488439	0.6053336145597699	1.0159857640308994	0.9988534534534534	-0.10956854425509246	1.6886778112468928
94	1M17	228__dock	5.021568661141395	1.3387838001532564	7.921497890508175	2.9136641725062846	2.2160501952409746	0.5832513482132815	2.2145025126749966	1.7177482077414057	3.9755075803169837	0.17686814940736734	1.3450870862713566	0.9988828828828828	-3.1680999583088143	1.3844625058828448
95	5L2S	510__dock	2.340493194413185	0.3818632289423575	3.4809624249458313	1.4666941439114365	1.47963740016222	0.37623547138456204	1.2083896611707898	1.0663598655153763	2.834174171090126	0.6987611626671627	0.9419871028288301	0.9969524429967427	-3.0362868819134734	1.6749181183184993
96	1M17	282__dock	4.437668592989445	1.2351932264108962	5.336790392494201	2.4595214615706413	1.5192217465758324	0.20870106259198015	1.706251029439877	1.9408832987606164	3.651600692583167	0.41400940259569763	0.9362256961353754	0.9982990990990991	-5.960607517530765	2.2296931103361364
97	4I23	29__dock	2.098908033132553	0.22851705665689098	6.709696943354607	1.8449073216923133	1.3757550471901894	0.3025621813602002	1.051809967834036	0.7656971811638092	3.5948654413223267	0.22116064790976078	0.8270871922986148	0.9973452887537994	-7.550076354577336	2.2369605000167407
98	1M17	96__dock	4.745390922963619	1.6981009463924297	5.863281552398205	2.10564759355326	2.7389210696458814	1.001745137717919	2.5116508101607136	1.754041512516109	3.412636915842692	0.23392485257224574	1.4375298127427802	0.9976978978978979	-5.1950806734252515	1.635983169676854
99	1M17	425__dock	4.740480334663391	1.2997139966933262	5.231992438828946	1.7499057667829216	2.0528300258636474	0.711960886441371	2.2711932189859714	2.249648767828491	3.12103107770284	0.6261032447924206	1.5035087337244804	0.998078078078078	-3.797319565217892	2.2963168744353597
100	1M17	69__dock	5.046362024486065	1.4604141959517078	5.718994280898571	2.032822346096196	1.7530761965095998	0.4536560349032278	2.1606926723574915	1.8676495581981853	3.133062422275543	0.2129024495493886	1.3025203304290771	0.9981495495495496	-1.2937934432499791	1.2441245874841218
101	1M17	264__dock	4.257092003846169	0.9585246416160383	6.817874939525128	3.0301575565727665	2.332097870361805	0.38650977873959486	2.160673427808556	1.9953311677985823	4.454698159144475	0.10670973676612479	1.253507990728725	0.9992300300300301	-2.2495860062797317	1.1668329891704952
102	1M17	253__dock	6.397869773590565	1.8394662157792636	5.462362149643898	1.8980636522347507	2.409465601980686	0.6556471802468823	2.2823982657937694	2.124546611611558	3.2601870596408844	0.18520542165013276	1.4035799236674058	0.9985255255255255	-2.9613061555741527	2.0436069760554614
103	1M17	325__dock	6.1995679158687595	2.1995393913241057	6.066976459467411	2.735310468216307	3.822625601398945	1.6379178489637138	2.911686986784919	2.2594427988205963	4.8117150863011675	0.3244505199689801	2.0899587207370334	0.9982990990990991	-1.4950864345544435	0.9945889200079765
104	1M17	1__dock	4.986468064427376	1.5300751291939356	9.491297536218166	3.9441768876620267	2.276684928274155	0.6037741921304451	2.1062863850184494	1.9351048050131365	5.019319204183725	0.5984966924511494	1.2112944667155927	0.9985111111111111	-4.329141090021589	1.1563105216531266
105	1M17	231__dock	5.352575147342682	1.8904795652552293	8.957380189812183	4.344091180353609	2.5032172144651414	0.9003191209441184	2.268093481771092	1.8817933479966085	5.31830587387085	0.3756212060095089	1.3803653981004442	0.9985705705705705	-3.6272555235695108	1.2568661770931404
106	5OQ4	254__dock	2.5995166903853417	0.4258111749907219	3.711412083017826	1.2087334344974874	1.5180452797293662	0.2301355867332404	1.2552412942514029	1.0899631831867738	2.183612198829651	0.29070123443029916	0.7968827233314514	0.9994594309799789	-1.2665788050390105	1.299944455083914
107	1M17	278__dock	4.925581189954281	2.1214740625605413	8.469656157493592	3.4293384543491467	2.9850259801745413	1.3078359287282229	2.348736642259459	2.1602500391748496	4.721271355946858	0.8904244467997217	1.6768992335900017	0.9974312312312312	-0.3734461689109779	2.028030925077851
108	5OQ4	70__dock	2.215599440968037	0.4225545700900316	4.783159376931191	1.571590236503445	1.288235783648491	0.3496061853955463	1.1688739756820785	0.84373939936288	2.6030031776428224	0.21324826128176974	0.9404219433946429	0.999867860906217	-1.8651512666979544	1.8891365298882061
109	1M17	17__dock	3.483682986652851	0.8913545975366154	3.601517371612787	1.2945437216560838	1.3138727779388428	0.24110009182917208	1.578727497538524	1.5644654132353155	2.8118848609924316	0.09295983219678963	0.8595815707546796	0.9966756756756757	-3.480925595610172	1.2186398249912045
110	1M17	339__dock	3.985134344410896	0.9828340781144391	6.548391174697876	2.5681074158221535	1.2538979033589364	0.19801646172687146	1.7244288626001842	1.6594276708006275	3.7332452011108397	0.2701487916966221	0.811701487371887	0.9990522522522522	-5.4983711129687975	1.409376308139182
111	1M17	20__dock	4.792022364830971	1.0775587737898245	7.18118416672349	3.280492313975451	2.4986986338734627	0.5771089842439278	1.8882343552228231	1.5592856264222352	4.106209936141968	0.4307028543611728	1.194487333729647	0.9963573573573573	-1.85081638676766	1.2574498893813322
112	1M17	31__dock	5.676285165464878	2.1861229172436847	5.082818999266625	2.005907433395927	2.2013832705557346	0.8292796117110354	2.6417385781878857	2.2931668388300324	3.8224406623840332	0.2211172660118262	1.3315809799316234	0.9981633633633633	-1.7042819093022674	1.6845627280972377
113	1M17	637__dock	3.793132402861118	1.3678140576339786	5.530860999953747	3.766800691804781	1.5361413968205453	0.4788747333663291	2.2211196455419375	1.8037835637406239	4.793577255741242	0.25752623804029656	1.2035858961817336	0.9979297297297297	-5.288984389334673	1.253239947423422
114	1M17	100__dock	4.504961824333668	1.5601580906856483	4.811486078464985	1.7620343062558599	1.7696927103161813	0.6411205371778567	2.110212375994847	2.35307804560859	3.3623800381370215	0.1206780462438553	1.2603543481432407	0.997587987987988	-7.106021119651497	1.1900549680049388
115	1M17	64__dock	4.67147509906292	1.686135671548014	13.852096169316768	5.754746391865069	2.3794970122635366	0.46964771917010767	2.224772711261167	2.118614783559745	6.469874421755473	0.2546271914167873	1.2531310341574928	0.9998792792792793	-4.621290157947795	0.7810822490189718
116	1M17	776__dock	4.095003169643879	0.8110718154941166	8.120740804195403	3.254265802317397	1.4411448951125145	0.3973267582581223	1.8768657947209344	1.6913609867722939	3.868843984603882	0.22705856116991227	1.051266449231368	0.9974408408408408	-6.081903879510429	0.9926726310628231
117	5OQ4	510__dock	2.6074204207897185	0.49013339843546566	3.7179615273833275	1.4643351057314622	1.637693241751194	0.2996538062093924	1.1998361423291541	1.004421204295375	2.6365285888314247	0.1000244923369873	0.8969407386059384	0.9998284510010538	-4.761232761115318	1.4486160425977073
118	5OQ4	304__dock	2.801358141720295	0.5629242477430348	3.6715157990157605	1.1022032671894255	1.685933709871769	0.29105637540810453	1.1946576194471565	1.026775250967645	2.8619349769183566	0.14076015447043705	0.949040209364008	0.9989154899894626	-4.770303794942458	1.4577796575315003
119	1M17	220__dock	4.531517494475842	1.1812657778949605	4.714060032773018	2.0162087476131902	2.423968351972103	0.6886073586983935	1.8689905628951473	1.6010208527773946	4.017650085946788	0.2658833845191026	1.1773522030142016	0.9980612612612613	-4.480261386620763	1.6972221240663876
120	1M17	217__dock	4.390447651541233	1.0322820800605592	3.86828680036068	1.4257421315453809	1.93739157153368	0.4668961689161915	2.2309842993622846	1.7887385214313096	2.909425217172374	0.25808838930335964	1.3788501888008442	0.9975369369369369	-4.215864000070622	1.806686617032062
121	1M17	334__dock	4.811589587748051	2.0273596888370973	4.555056249588728	1.3230908472876146	1.9931666446089744	0.6347298270469683	2.6012944337057062	2.2519623758694576	2.4514484902222953	0.21181718030820604	1.2395286723761492	0.9936618618618619	-5.216331025071917	1.7970447338647118
122	1M17	520__dock	6.062319048953056	1.479641068864992	6.371977755850554	2.0892387732262074	1.8884135704874991	0.3895864114599726	2.2362764914712043	2.4069358128925105	3.1628086141177585	0.21160042662709053	1.141482092653002	0.9972642642642643	-6.311351201363121	0.98884050340965
123	1M17	275__dock	4.093747994565963	0.9296314760265385	3.1315692719519137	0.8815206107607019	1.7945317987918854	0.4231981916692743	1.9583802946292896	1.555635096531823	2.610703786214193	0.22826016339529376	1.1158617914599531	0.9977249249249249	0.022398926310242713	1.5767536767972619
124	1M17	78__dock	4.12475324023962	0.9030222133336672	4.9743807713806625	1.8761481126506492	1.6333632885098457	0.3973676153071887	1.8619215910299298	1.7103510919314906	3.9148641995021274	0.16896677472139318	1.1248890856901805	0.9990576576576576	-2.4819899691364524	1.1712633599303688
125	1M17	87__dock	4.3368127992391585	1.005712423361367	4.855777134263516	1.7003915669792908	2.091620087355375	0.6373954129842586	2.042173477920514	1.7185748591584578	3.739452735237453	0.6398257741515	1.1619889833888069	0.9966810810810811	-2.6219234709214314	1.6614777570335706
126	1M17	76__dock	4.24092743626833	1.2488178060903343	7.733831734520197	4.501527217935345	1.6684647491753102	0.35443375564459834	2.1750234175053347	2.055381473265688	7.061227446017058	0.4136573524498526	1.1052064295067932	0.9983345345345346	1.0303398712805047	1.0950067573289828
127	1M17	219__dock	3.7289506487607955	0.7835176028484402	2.832369609606266	1.1621181771221991	1.7137589731395244	0.42625852706220185	1.6465279646481832	1.5015228156351506	2.8323432940703173	0.056589260835169644	0.9600094713013748	0.9960474474474474	-2.839712110525893	1.4158459877656948
128	1M17	23__dock	5.207105353343486	1.5384305415246728	4.895317947614193	1.7637073937619683	2.1802806386590006	0.5756564504974737	2.1221130408963367	1.910889907201899	3.326723328343144	0.2258529398962805	1.1877000429345377	0.9959237237237237	-6.588830702687663	2.2383674270914407
129	1M17	14__dock	4.670719051110744	1.0038155552800532	9.288515209710598	2.1710547465875907	1.9712823607087135	0.33705601808242824	2.0809216312076066	1.9458289073327124	3.817730285904624	0.14350833837739926	1.3537005027135214	0.9982162162162163	-3.9426538095643964	1.7325835100856384
130	4I23	36__dock	2.3816918041706083	0.3526207000349827	4.9280872845888135	2.3811589975162284	1.9099136003732682	0.4575707784627642	1.121941403831433	0.7914558292115914	5.1209763029347295	0.31977958945290436	0.9571522554074685	0.9962996960486322	-7.036825611600397	1.5112867635230909
131	5OQ4	343__dock	2.6040953399419786	0.43431849400088407	6.028992092621326	2.874764885225038	1.3447904120206833	0.2261191752221066	1.257586037746177	1.110534655740928	4.0121162704059055	0.13342064104923673	0.8507547306291985	0.9990800842992624	-2.64810173417587	1.5505403150420758
132	1M17	284__dock	5.191886091995239	1.5077837459630878	8.138578764390946	3.479426899281259	2.4809858612179756	0.7546290053942798	2.45464408448866	2.095978422340213	4.438683862271517	0.1853867645958753	1.5165142118930817	0.996196996996997	-5.373965777628089	2.467845736317916
133	1M17	250__dock	5.360065009558201	1.2714652183009287	5.2111587423086165	1.7593770361582737	1.8194703152358531	0.4152206591447139	2.042142719909866	1.9085315580181041	2.8869939934123647	0.16310200571911992	1.218182636910126	0.9982732732732733	-1.7916060490408938	1.5007188269378333
134	1M17	778__dock	4.262117771327495	0.8422153012534396	7.621787589871883	2.1198010368462015	2.0488992143273355	0.40239687058267687	1.890920389483842	1.6529714468634498	3.4724157974123955	0.1402984499487333	1.2654429842497557	0.9994084084084084	-1.4016433387154508	1.1955761250049703
135	1M17	267__dock	4.484557207834721	1.7358873927776928	8.989366400146485	3.7473893290769156	1.9056380782365798	0.485906773195662	1.9882675516819046	2.1053129321328825	4.726198714712392	0.5669688023227899	1.1738109524584999	0.999187987987988	-2.290906173375768	1.3799801880650575
136	1M17	232__dock	5.613104886436463	1.8021901553072217	7.020829244112968	4.213546687087933	2.526583728718758	0.7031472294684298	2.279941641906304	2.3080809953311197	5.661603107452392	0.5653349781536338	1.3096112560053341	0.9973543543543544	-3.6680006927977655	1.8441300798606504
137	1M17	2__dock	5.008049029421806	1.2964506884648264	4.249374509584904	1.459069988226668	2.1831817169189454	0.4534162992473707	1.956944044318533	1.7306747102562638	3.203095082578988	0.5387104451068079	1.3099517872992983	0.9949075075075076	-4.1996571721136275	2.70082565765653
138	1M17	298__dock	4.8865761502146725	1.8587969446842043	9.959492807245255	4.2004414197259745	2.8738717072427273	1.2056637578510188	2.626094819897803	1.9963604979921556	5.102868604660034	0.2854730893757545	1.8754492666986253	0.9984366366366366	-2.1087048098555186	1.9915976129561999
139	1M17	289__dock	3.6352949431419375	0.7452652146329686	3.095338106125593	1.522573669556055	1.6183482234001159	0.38057593540559687	1.9244829181327265	1.6818867515831508	2.9426440795262656	0.23977595776899666	1.169506820384413	0.9974042042042042	-2.3102478469950847	1.4235254286709165
140	1M17	214__dock	4.700566589295864	1.1596893468430232	8.512737910985946	2.5741752993994997	2.379385794520378	0.5959667181098752	2.1140521792799256	1.97412848360181	4.209666003351626	0.3926670366057502	1.295597939956479	0.9960396396396396	-4.1007360268821476	1.5046035644935707
141	1M17	300__dock	4.45035659006834	1.3263218912706722	5.075724997055531	1.5126636052889506	1.899358547669649	0.5509366063192175	1.9646179422229628	1.9251909900816335	3.646074262532321	0.1661893235094127	1.2344919498694145	0.9986576576576577	-3.3747328584896423	1.047828597388634
142	1M17	462__dock	5.090750335669518	1.500346519729456	8.53651492894292	3.517504324795505	1.7177521684706212	0.5142395905287617	1.9960073222201602	2.0279335603785826	4.817193178030161	0.1992537533647883	1.1000535619540477	0.9977033033033033	-1.9957176894813604	1.3097974037392086
143	1M17	19__dock	5.9124540232658385	1.5520499266062011	7.0260492991805075	2.6957620093168457	1.6892537810325623	0.5575116819848321	2.1739062973482035	2.221075975672088	4.245565732320149	0.11608436723741167	1.2044955969766806	0.9984144144144144	-2.4292857850987635	0.9223843964929804
144	1M17	276__dock	3.8189774445056917	0.9630669059123648	3.510330807906389	1.9633672723142004	1.386402199447155	0.33732519716532916	1.9264764526373956	1.7500922487274837	3.4888022487813775	0.24869329615464014	1.0741606503725052	0.9977447447447447	-3.407350357473671	1.3227735029696923
145	1M17	241__dock	4.059044642198086	1.209073461204533	7.095847470295429	2.292617083486043	2.0152042439103126	0.5952662607239759	2.210977721285438	1.6836841771532791	4.666253860180195	0.13071566183020034	1.6051040110013164	0.9983525525525525	-1.637060089174258	1.3053507760156542
146	4I23	219__dock	2.552866820168495	0.4063574839474653	5.616254833287001	1.9124181171062797	0.9700163270115852	0.15429597795856917	1.174520309784114	0.9429723844177076	3.692619855587299	0.14071424282467904	0.7447272628984031	0.9978449848024316	-2.654922588137097	1.1558115497231984
147	1M17	295__dock	3.7195515993237493	0.9723784014909794	5.030968678891659	1.7846588524723492	2.0026201913118364	0.43775880378479115	2.028186794552848	1.6704716728060054	2.9748449444770815	0.26078765271781834	1.2259302239502425	0.9994630630630631	-2.461589247959658	2.146276492338824
148	1M17	98__dock	5.2279940807819365	1.1497125441352365	8.888994725638629	3.5807970184049136	2.5069878254055977	0.6085013592353556	1.9306232228391247	1.9818396000089924	4.394987841447194	0.2952556223482329	1.1740204718776215	0.996563963963964	-5.645144408475254	1.3213699959894778
149	1M17	208__dock	5.110000461149216	1.8536116326154677	8.132751555252074	4.660387901931685	2.3620175590753556	0.835902678235794	2.2181122737931815	2.2167878480402	5.568296909332275	0.20462343136766645	1.3843267542852773	0.9966216216216216	-3.4809370735029628	1.206045185548162
150	1M17	349__dock	5.134849415850639	1.7281634332640485	6.4902234223783015	1.671069936779146	2.163713167023659	0.4353692421393529	2.457284036012851	2.468061825067415	4.099017838637034	0.3009032407785485	1.0900819068369658	0.9963267267267267	-4.052156703945542	1.110335961523279
151	1M17	67__dock	4.133074274110794	0.7547023172444722	6.795140437942743	3.333205074408321	2.107104278457165	0.4798308253873456	2.223071905238313	2.0148614810977468	5.1391506609709365	0.6521924831436031	1.2338357349236806	0.9993945945945946	-5.340732339381504	0.9629986066877505
152	1M17	50__dock	3.6672925363779068	0.7691836861673546	5.561583228552341	2.3855110227015794	1.5730762560129166	0.3543431846723797	1.9984742502742423	1.5833192038673753	4.389668692713198	0.2103958554336895	1.1112998397119584	0.9973669669669669	-2.6681311745520615	0.8368545931929611
153	1M17	661__dock	3.9273059351325035	1.0280970850559699	7.930373964881897	2.993780601120114	1.9799087941408158	0.48700422897044815	1.9355756930887231	1.5929065815099812	4.372009017250755	0.27088284424075476	1.2906054258346558	0.9984132132132132	-4.521896016333156	1.225238200754272
154	5OQ4	37__dock	2.0796266370654104	0.3289019594782383	6.817032045614719	3.0758166242388536	1.266967003786564	0.24886555954139264	1.1352926023098688	0.8888885954906425	3.5436997413635254	0.14827154593725586	0.8638055989564943	0.9989673340358272	-5.905908172785151	1.6768526700269928
155	1M17	739__dock	5.310273473250866	1.8159210737418734	8.573305605316163	3.4043835402333706	2.097633929169178	0.5201987589187048	2.187220224001122	2.311961732984581	4.888637139247014	0.33451345361405915	1.1375144746181738	0.9965537537537538	-2.2528998852252866	0.989684987648602
156	1M17	49__dock	3.7369030007839203	1.0429135166779004	7.148737046974897	2.8364815352413957	2.07420009124279	0.6016710848529515	1.9331979257440157	1.5355520882487865	4.513215065002441	0.19333199111714536	1.267431750552345	0.9975951951951952	-5.626403307776479	1.6544079167497934
157	1M17	244__dock	4.610623552918434	1.1266039476122138	3.347777135080099	1.5117975934095307	2.0249067635774614	0.4706190361264918	2.1076745296673924	1.7881572086077564	3.0561150255657377	0.1694620695505192	1.1259667891864629	0.9974720720720721	-5.01433287632749	0.9702633904986908
158	1M17	712__dock	5.426484522104263	1.7043990176478157	4.04098845436573	1.5256695122265755	3.020404224836826	1.01491903622975	2.7555273656193493	2.164695146132755	3.5390444303813733	0.6298179419307696	1.776642368854703	0.9983633633633634	-2.0937373177620486	1.1485238791175993
159	1M17	37__dock	3.9864123421549795	1.3816116208411156	5.355636635446548	2.260512327911272	1.6518386369466782	0.3675987920132375	2.1670154908492796	2.214329037446939	4.1054498884412975	0.4883318580709074	1.1273287359405966	0.9963633633633634	-3.110637935107528	2.0661550622487015
160	1M17	258__dock	4.510743973755837	1.0862827418548506	9.078699650382996	3.785235331345994	2.4151294934868814	0.6848180804067218	2.292922173008844	1.993381575972728	4.9267736404172835	0.7505600087211007	1.593825445758353	0.9978396396396396	-3.32755379056101	1.1700424988939884
161	1M17	55__dock	4.922702938151359	1.2130219175776495	8.734772349059583	3.919393985135825	2.815452003788948	0.7012232186260263	2.0215490859691227	1.876296660524874	4.901719319820404	0.8190375404971247	1.308311365544796	0.9982354354354355	-3.819235575244418	1.8571007377376707
162	1M17	62__dock	4.069470759665966	0.6831249298818326	3.982473714482784	1.3539073500441043	2.3324200438022613	0.5152272393789787	1.7940988702134344	1.667127444123312	3.286481017158145	0.07124413117570909	1.1684972358565044	0.9982576576576576	-5.776855058418325	1.4679768379917169
163	1M17	281__dock	5.493318684339523	1.7520382892451873	6.116321383213997	2.0133811700093958	2.1809238747119903	0.6140706524754074	2.3732673046526624	2.45644801677196	3.5812771034240725	0.2956159304891636	1.1533612661784696	0.9978912912912913	-4.638424391985845	1.0665492087368427
164	5OQ4	507__dock	2.33974250061512	0.3947915233497748	3.391974599927664	0.9799532792463665	1.347740766853094	0.23110372366454596	1.13279719133608	0.8656307725687754	2.022522062966318	0.14412354540639688	0.7261945129625055	0.998745626975764	-3.7191245967305866	1.8642220775926661
165	1M17	73__dock	4.552288550388813	1.453526798988374	7.405909277653694	3.629135461374778	2.663277861917019	0.9485341459727494	2.4400851463576863	1.9701986700111427	6.033554337241433	0.17462151422693628	1.7440426231376709	0.9973861861861862	-4.089945176295628	1.2909539049402599
166	1M17	249__dock	4.357763120353222	1.198445181764063	5.226273710179329	1.8464648014019414	2.2094423576354982	0.6637084284854928	2.0482401825128584	1.8300038837806736	4.152306535027244	0.20410234765134735	1.124442510428976	0.99749009009009	-6.13086622535074	1.078891633068161
167	1M17	308__dock	3.9946419130444526	0.7758065405440584	7.235324299097061	2.348890165293254	1.8294189195990562	0.3651494038380759	1.584480395824162	1.3893130525776924	3.622039852142334	0.41568039191280687	1.0471237513978602	0.9980516516516517	-4.149213739882181	1.0916947136053436
168	1M17	26__dock	4.004854034805298	1.0748709351299977	10.475331559801102	4.3466848739613	2.3004572834134103	0.5779706983801698	1.8316199527174535	1.4348851913059255	6.095827176020696	0.2049861030167221	1.1444486808596235	0.996921921921922	-6.002723160325897	1.5276376901846476
169	1M17	262__dock	4.869096634089947	1.0359901562926495	7.178454287648201	2.011792178425034	2.31118122048378	0.5292310495872006	2.07992404723781	1.8679801586993976	3.949841123360854	0.1797791648882822	1.2000876173140511	0.9986936936936937	-1.2003093840384145	1.645087174130472
170	1M17	255__dock	4.3729260734200475	0.9649374339035629	5.8095178190946575	2.110515004061152	2.305474296927452	0.62642369512614	1.8999587578003976	1.5548820955611082	3.37240948677063	0.3686821167499163	1.1729900598526002	0.9980816816816817	1.5421919836995126	1.1346770651282823
171	1M17	669__dock	6.176088248741626	2.4665661570732818	11.37759572327137	5.244599485156711	2.6587477047085764	1.2197154913842774	2.9667604596358244	2.6012434411742773	6.046425070081439	0.5356744633968995	1.5990307007805775	0.9987069069069069	-3.0085907037723927	1.0753886932782917
172	1M17	7__dock	5.492179867589473	1.681361595705416	5.700688205289841	2.0538877454367785	2.3193076699495316	0.5209328618155765	2.23789640192213	2.2618636045053964	4.282647530237834	0.24077571447645238	1.3298918382964866	0.9988462462462463	-4.508346305134725	1.2380736893219648
173	1M17	237__dock	5.1612914871931075	1.6921104057255383	5.77611303152442	2.1257499619938707	1.6326678709626197	0.4797351685500453	2.1371634431311124	2.264493164409357	4.806896686553955	0.39975737861281946	0.9628268606734999	0.9977177177177177	-7.9462677117610685	1.281622323741546
174	1M17	555__dock	5.256972432792187	1.4144534406251679	5.632777977895737	2.565367780925938	2.4211461624741553	0.773545075549795	1.9286231111576524	1.600808443563122	5.058155598847763	0.1623749329560421	1.0550878191516346	0.9966282282282283	-3.1684384736459843	0.9624425973729577
175	1M17	314__dock	4.697024504232407	1.3581853144615663	8.393155461770297	3.1417772618594055	2.085195256662369	0.501365153027642	1.9928928980179195	1.9568588559575442	4.679084581487319	0.3914508782094012	1.1199524505248923	0.9947693693693693	-3.023230816692954	1.4242311730663346
176	1M17	441__dock	3.8608860315799713	0.7515468735932218	5.084420257103443	1.4714847741582548	2.116734273737669	0.40683897504070576	1.9343776309370149	1.7648976239918746	3.8148962075893698	0.18622008797397083	1.2253554074852555	0.9992756756756757	-2.346245580185797	1.631659671857289
177	1M17	323__dock	5.549284021687508	1.4495893575298437	10.156077743655443	4.480625683981038	2.6193545105457305	0.5387862199580543	2.2264787070925425	2.100382483648878	5.77680022628219	0.33374284215052485	1.141839156000633	0.9982324324324324	-2.396133554193931	1.6783377683627418
178	1M17	346__dock	4.353110099077225	1.0575451908237583	6.879536292433738	3.311299326076123	2.234654854297638	0.6665041049000602	2.2140903581697224	1.912853834654301	4.671761393547058	0.14384448185928597	1.4463049398750818	0.9980456456456457	-2.5160570577058143	1.0820899606733219
179	1M17	507__dock	5.0836010505795475	1.556100835420784	6.000687383115292	2.1169957729434166	2.890323677545786	1.0408650455656165	2.4503289870917797	2.0205832017049823	3.9905840917067095	0.6271564639994127	1.5095816185213116	0.9981837837837838	-5.691675428818808	1.662399737159741
180	1M17	265__dock	4.275240613377094	1.3348611701710353	4.897199277752638	2.0283642358377736	1.8868729620218276	0.3552118565756218	1.917317541132041	1.9173717801245949	3.4253548842210035	0.1282506141837416	1.0242592430283837	0.9985699699699699	-7.121960134559621	1.1500518259435042
181	1M17	252__dock	4.616840160858631	1.2442576010430648	6.6268867603302	3.4289231069198403	1.3392350421786308	0.26321638997364677	1.984984407766669	1.9200099878455015	4.336319367090861	0.2591124230398103	1.0050798072264744	0.9967147147147147	-3.6395350732080605	1.6469912195409666
182	1M17	207__dock	4.228973922240734	0.8922519111884849	8.147267565762997	4.099406118307981	2.221467432653904	0.4824959624487196	1.7213112387204517	1.538662840923048	5.197088094858023	0.09848316120096436	1.100625205516815	0.9992864864864864	-2.891703426730654	0.9309294938971867
183	5L2S	6ZV__native_redock	3.0119672575473784	0.5642874237048809	6.626276099801063	1.4912818664010024	1.5623991491317748	0.3431776420705034	1.4707278579854661	1.3903229732079039	3.2369357830769308	0.5264259826674021	1.0245098055467097	0.9963491856677524	-4.95057836682099	0.8858262826177413
184	1M17	230__dock	5.442000285756588	1.5450081586404514	7.132877394628525	2.301650351240901	2.1489170343637465	0.555839660227393	2.3409121988825974	1.86786222657884	3.7154474170119673	0.23908901126536541	1.3060959444658176	0.9949225225225226	-4.686011568972217	1.2048969372778604
185	1M17	97__dock	4.731241707265377	1.4258281094027645	6.403287931346894	2.9062245624365324	1.6173486422419547	0.37467600060093614	2.0882466682524825	2.0286544685095644	4.075188131332397	0.0582125289216237	1.0822874761260717	0.9978738738738738	-3.2248177796310245	1.7542053727890865
186	1M17	279__dock	4.578076230609417	1.0855691212266545	3.7472043205559253	1.157678327036131	1.8147989037871362	0.4497297052346826	1.9316058392892748	2.0496995967931264	3.3745378564905235	0.4034488105981592	1.158373407026132	0.9973543543543544	-2.6604755603177765	1.7234374171507691
187	1M17	74__dock	4.7817668624162675	1.560915110182044	5.281593141204119	2.1265123862248076	2.2523405838131905	0.521189214500811	2.3275994543888623	1.9494897440984802	3.983336478471756	0.5328624873436949	1.6415495390693347	0.9945495495495495	-3.6469935566109433	2.0477268808392224
188	1M17	43__dock	4.812040215921402	1.7883114460365086	7.18438120701313	4.030451190842996	2.0874106447815897	0.7577519939800534	2.320497974391836	1.9289552333889564	4.761631528536479	0.27895264055141855	1.4005069492399231	0.9989567567567568	-3.0577405014411854	1.6317409981443747
189	5OQ4	46__dock	2.5647188398599625	0.49517216509316914	4.781917344176769	2.5853924808737045	1.5672160081863404	0.32880075853700147	1.2355479791911903	1.06049962220882	4.54525577545166	0.16531439549835836	1.0217834280884783	0.999222760800843	1.026983873435579	2.1939902376269718
190	1M17	338__dock	4.9198226762890815	1.1129645501275127	3.5821610990405084	1.53194863575073	1.9972877830028535	0.44437771454138425	2.1955371201149605	2.0005768952251985	3.0132473905881247	0.2734268797966426	1.1570962340311897	0.9952156156156157	-4.086870175508279	1.6236675230632431
191	1M17	16__dock	5.6925435596823695	1.6804868401028341	7.1520121148169045	1.9753698412678142	3.181771319925785	1.1254799554717811	2.5067506544667424	1.9376468301264491	4.544620245695114	0.3940875142456737	1.6266758011205353	0.9972678678678679	-2.2145206818125818	2.332782324049738
192	1M17	21__dock	3.7744131588459013	0.8484863309975663	6.791215867859125	2.5031471766138544	2.078080977451801	0.43199202149808524	1.7089161900876397	1.5058191934659217	4.618321455441988	0.3366523343769254	1.1470118544719838	0.9984480480480481	-2.065454109695715	2.367859346361554
193	5OQ4	314__dock	2.4851621989130974	0.4877002335357423	3.6409006200313567	1.2992083958012313	1.917923233640194	0.2521434046592261	1.2639093866311648	1.1009750992621679	2.432987977476681	0.31791871007181205	1.0383401588598886	0.9990305584826132	-4.86623563911409	1.5624392091269503
194	1M17	286__dock	4.025145447671413	0.9872809506923078	3.6958330655276774	1.1363161265986164	1.4472296145319938	0.4126514034708414	2.0726806931795583	2.105435373296035	3.2179372906684875	0.11951538929633562	1.143797808098343	0.9951891891891892	3.6655879876442468	1.4440392488772829
195	5OQ4	262__dock	2.46693729070425	0.43425463322084085	7.35608737950921	2.3697426349404807	2.201951994764805	0.4507992528348599	1.150793139550119	0.8486152526692561	3.5464341915570774	0.34307398170404146	0.951281317772756	0.9991296101159115	-4.782689022555444	1.168280033160859
196	1M17	383__dock	4.830677649879456	1.0987574142762089	5.973568644076586	3.6603249396765443	1.7288580389261246	0.37773150215876666	2.0944663341670826	1.8264944241245553	5.08907261348906	0.37504052063150867	1.1595360655337572	0.9968966966966967	-3.602106967131583	1.7788109634418205
197	1M17	30__dock	6.067575006449222	2.1001499459502053	4.020330528175831	1.989520954521761	2.3582266764163973	0.8096378560805008	2.9007343205943035	2.5546265007645923	3.689749879837036	0.19830858843587837	1.5325440464163185	0.9964294294294295	-0.8348682003482726	1.4584963187386117
198	1M17	329__dock	3.693398243844509	1.1391569649607982	6.8808332187771795	2.60125633814729	1.4033084414243697	0.3784269792486301	2.218590543591145	1.7546878674096948	3.307356311724736	0.14282335406529148	1.09762759713663	0.9969927927927928	-3.748646240571908	0.9863144516137593
199	1M17	722__dock	4.609134681975841	1.5936129446019143	7.195868578511477	3.3838274266391166	3.1955147879481314	1.2276200871306076	2.485567536864899	1.863378624881383	5.446224375774986	0.389973094574246	2.1107372134479125	0.9960672672672672	-10.932440717276085	2.9172174583005437
200	1M17	52__dock	4.536760632777214	1.2666640701976641	8.335364061307907	3.12818705914293	1.858194913303852	0.4665576310808375	1.903630167112322	1.7649016071908477	5.121072686236838	0.35296950082968453	1.223390426783435	0.996803003003003	-4.8823034563581365	2.4813200236805546
201	4I23	230__dock	2.600741488838196	0.5428708865706979	3.618417402714491	1.7170160234936163	1.2414798031806946	0.2072700671495956	1.1608561537219046	0.9658917013416694	3.538303401735094	0.12080049342979741	0.7386788767349871	0.995823708206687	-6.835002961527751	1.1340115522775756
202	1M17	65__dock	5.170197149956226	1.6994241715212828	6.251290462136269	1.9702260310414426	3.0951294300556182	1.1231354292801143	2.3533902206153514	2.000329799066369	3.586535561084747	0.3159421337771779	2.0107855449748944	0.9985351351351351	0.4087555396082496	1.660320281941554
203	1M17	268__dock	3.427184561955929	0.7897635022488945	4.327693824005127	2.3529569492897493	1.3103797431886197	0.31942490008425456	1.5387789912299434	1.4526714863094756	4.4699241828918455	0.1710050002751601	0.8849780822204332	0.9986870870870871	-2.048175278579538	1.1995060980590864
204	1M17	86__dock	3.1415709292054177	0.6435914830386846	4.346059130620956	1.57580184676656	0.9953997047364712	0.20561311982423613	1.5552865250107064	1.4478000135697933	2.8734277745951777	0.20510068948717966	0.8364260337611501	0.996812012012012	-7.3111463235726575	2.023364985255376
205	5OQ4	712__dock	2.495624262928963	0.4247086711432193	4.60937971970439	1.7471200154292117	1.5528175250411034	0.2845704285774164	1.1557847642613215	0.9576785985730575	2.593729207390233	0.281699586489568	0.8007750011980533	0.9996737618545838	-8.249124436205898	1.2959621177687977
206	1M17	216__dock	3.539711497581005	0.9348533733648023	9.108462803256511	3.1105823616279054	1.4555908559799193	0.25626631915571835	2.0251200402112395	1.731426148260798	5.94891185345857	0.4245369173812609	1.135240651441343	0.9948960960960961	-4.048230236564915	1.3562298982584287
207	1M17	335__dock	4.34317635897398	1.1125077913769992	6.613142130839825	2.621775040761555	1.5490633800268174	0.3576604490674395	1.9098861829341904	1.7418173728336974	3.4221838414669037	0.1650465599076311	1.0111553191262133	0.9977987987987988	-2.9048170288236967	1.504735326461368
208	1M17	302__dock	4.9311663744568826	1.9049782193285718	5.112380691492557	2.6472136933633768	1.5725940741539002	0.4795804686921771	2.0826586940172893	2.556438550326912	4.031309776306152	0.31968342880169925	1.0479190039440869	0.9983519519519519	-4.665580378320546	1.3132644596378609
209	1M17	243__dock	5.397223596632481	1.2216432806977844	4.959357224333286	1.5456848116284387	1.818524253976345	0.27774095293071377	1.9985584357965773	1.8545117271292098	3.3604270458221435	0.13559700928895288	1.1507228465161772	0.9976912912912913	-4.7991657898297815	1.1929269829580866
210	1M17	521__dock	4.996989272260666	1.8213918581035984	10.338858329331876	4.110019418906915	3.152977201676369	1.3715107226834025	2.930898349872084	2.3008970085829046	5.120095309089212	0.24582283078148928	2.503087028347213	0.9972138138138138	0.11470956011930243	2.3092291980263755
211	5OQ4	29__dock	2.376068181717396	0.3910334467198374	3.5589557599425317	1.0978686290989772	1.3101590534329415	0.18385212779418353	1.1960225343743054	1.0555696150628497	2.364189652296213	0.1536870715117966	0.8075154269014606	0.999081559536354	-2.2711546567410763	2.28701779009711
212	1M17	274__dock	4.045840181732178	1.205060622987049	4.770220472663641	1.6222597991122032	1.8356477290093898	0.466375227193971	1.9932062853326715	1.9419650032393905	4.2338762283325195	0.48112577910287696	1.2423102146103269	0.9991915915915915	-2.4027397197333604	1.364001580667806
213	1M17	435__dock	4.55367002710104	1.6430267576626392	4.567576522988081	1.6844801286789002	1.9728394968628884	0.9547809327835906	2.6331883177239117	2.194745217550859	3.9024411595386006	0.3816756742617653	1.6334999996587771	0.9989933933933934	-3.3621723334852684	1.0664537375583816
214	1M17	8__dock	5.048077533125878	1.710997242040964	7.133400456666946	2.4009039252020536	1.796997761619091	0.6560022423760515	2.476663875126634	2.499169621769716	4.324324403490339	0.41126576510201085	1.446398520880732	0.9966564564564565	-3.3663170946476293	1.7939233730148016
215	1M17	35__dock	4.229520838952064	0.9228042835878385	8.736189620667696	3.5704497914783375	1.9313323420107364	0.4293821785660325	2.36133593559087	1.7538053700438818	5.546863599257036	0.35795547324225124	1.2289856775362689	0.9959951951951952	-3.3212524794788507	1.3362009631426381
216	1M17	666__dock	4.36779736430645	0.9217741229334169	5.203327118277549	2.796966398275372	1.7594645214796065	0.40353103218240355	1.9835659960535035	2.209617122698795	3.7032213401794434	0.05339518652337776	1.005031965081654	0.997054054054054	-2.184725395180516	1.3541719053238852
217	1M17	57__dock	4.612169890785217	1.4270600908988926	7.548015089941025	2.0383512949837432	1.7625001547813415	0.45811854896704324	1.8859043125234347	1.7191585255336967	3.3988337083296343	0.28410554883815836	1.1092258216813207	0.9963273273273273	1.3239047341383927	1.0662292347578004
218	5OQ4	241__dock	2.585357703232765	0.7105812285949815	3.1548209058701993	1.9934415662744362	0.8526892656445503	0.15040136069940435	1.234684346867695	1.2404433241204604	2.454771775465745	0.19554732205819916	0.6562479210622383	0.999654794520548	-5.950964350529705	1.3119614769510737
219	1M17	292__dock	4.1526643809199335	0.8614335584026996	4.430111105501652	1.4904923749524757	2.162811071205139	0.3596932109760811	2.0654017560690354	1.6981486223082591	2.83965161572332	0.31705992795091387	1.475471418673598	0.9976144144144145	-5.511187357655575	1.3179273998664385
220	4I23	20__dock	2.259847952258587	0.3608482170924737	10.524234484410286	3.3914434485510068	1.287768246138096	0.2814844223249689	1.186648011140129	0.896265102459702	5.993050308227539	0.12506739594342572	0.8463401175778488	0.9954279635258358	-2.7916849115280553	1.219357030543911
221	5L2S	314__dock	2.494203275799751	0.45169124677265726	4.26242336409688	1.3201558873057644	1.4875625831604005	0.20051232014567938	1.2444674263075859	1.1034592669204557	3.6041110473520614	0.18308730827678096	0.8118902313634284	0.996957654723127	-10.155651168927172	1.6765193978112563
222	1M17	29__dock	5.991633647739887	1.9639946144351892	6.913813839745521	2.298333036421685	2.4868631949543953	0.8499408413892685	2.5813621786360152	1.897722515087141	5.250464952909029	0.4087867562858387	1.4954559703667958	0.9973519519519519	-5.504580129983067	1.5322342108563953
223	1M17	330__dock	3.7692622196912766	1.1440411972315017	7.497507961857319	2.808201873265029	1.7053111756443977	0.6482484310615789	2.5339179983019786	1.8262285595717858	4.245183914899826	0.2602376158126113	1.571494466574617	0.9962954954954955	-5.240357401227503	0.9072892278925189
224	1M17	546__dock	3.846471888327599	0.8699889343976386	10.038534894871711	2.9718798430206412	1.8721850528717041	0.48771120388201533	1.9985303657490816	1.6722072427712769	6.134528369903564	0.2996252097800945	1.427293865599184	0.9993519519519519	-1.3439514014845346	1.4971287306009256
225	1M17	271__dock	3.9820593544960023	0.6743831980251328	3.7745473667919636	1.5853797743406914	1.6898577958226204	0.2879071666325765	1.6379928306869111	1.4243347540821907	3.3623917932095737	0.0718092888814538	0.9322285914825181	0.9991021021021022	-6.835667246748176	1.3370049647325566
226	1M17	524__dock	4.8834805492401125	1.3046512098126166	4.739233579695225	1.4366467512206584	2.34418703135252	0.7553551267825087	2.1951391941604004	1.9674191497473217	3.5137543007731438	1.1029154942417498	1.6606699874382893	0.9967459459459459	-6.684727119794013	1.531825701613098
227	4I23	292__dock	2.960897217273712	0.8289167166932524	6.80861840852499	2.6677702364762936	1.2578817147254944	0.22590131893738297	1.4007443995374966	1.4663152179666559	4.226503558780836	0.12361694169683889	0.8444712321266873	0.9980990881458967	-5.9091791085447465	0.9853593893508484
228	5OQ4	219__dock	2.703021311712265	0.7098155510782027	4.560711151111126	2.08547011340388	0.9322659300327301	0.16709574720587947	1.2654881976365266	1.2347876064094179	3.0091926776445828	0.14019394691978335	0.7056844984181225	0.9989483667017913	-2.4792325865195	0.9435829693348606
229	1M17	257__dock	5.323454138493538	1.6849172294503993	8.1583539067626	3.0516633109746376	1.8295793778777123	0.5720877375505021	2.130909905515439	2.0785125562364053	4.272553178999159	0.18920018211639478	1.1495593548717356	0.9990528528528528	0.9227690972273075	0.8336473123743051
230	1M17	260__dock	5.579532883763314	1.3033550839124959	6.1578604589104655	2.1038913981411436	2.779534514015913	0.7169926133350305	2.4657299765731846	2.1702557222226457	3.9804308847947554	0.34855898723097434	1.6166446448486542	0.9977009009009009	-4.110927151289255	0.9260387990677814
231	1M17	421__dock	7.150097451174259	2.5471799544655935	7.269612578392029	3.130229726867255	2.7497848664045335	0.8148051473618603	2.6437628346399036	2.5786173039406974	4.874093035856883	0.3561929409558508	1.5237387140928689	0.9983207207207208	-5.463452674321855	1.1630332232107379
232	1M17	343__dock	3.5856853473305703	0.7082648305068613	3.3220084567666053	1.1666714914611271	1.7853433244228363	0.530415099168092	1.8148518462835121	1.6019386467403185	3.061818642275674	0.09248461613853177	1.0566996350259839	0.9953651651651652	-7.696069899856317	0.9837734924953516
233	1M17	235__dock	4.988221009790897	1.6460072195625601	8.87741263383627	3.4727477875747645	2.27790040037632	0.6474298916701126	2.2533127824094756	1.8980794999686224	4.128868494033814	0.269620972491824	1.3231035150698762	0.9973477477477477	-2.469571357582884	1.6104865508700745
234	1M17	202__dock	4.04615865200758	0.7853095092338078	7.387052278101444	3.3546571455335052	2.58254215272665	0.699684892252709	2.1771839037259775	1.743385717080908	6.090836789872911	0.22947284223944817	1.5624538736605862	0.9979705705705706	0.3048114038138265	1.0862260023872732
235	1M17	5__dock	3.574475417995453	0.7967634869561647	8.046518237632514	3.447829636727183	1.9633418912053109	0.3711090545762075	1.7116243139499154	1.4543860299753097	4.697910101517387	0.3421791101456045	1.1449122703180903	0.9991093093093093	-2.159059288262892	1.8283952364954887
236	1M17	321__dock	3.4590345871925354	0.96728184722546	8.000312968981266	2.3128012549720447	1.670549813914299	0.35008137204218853	1.8620501133992613	1.7543562486242146	3.6643316053575083	0.35169720844885105	1.1721345748358625	0.9982738738738739	-1.0911966405184692	1.1512608094325836
237	1M17	38__dock	4.595990125763416	1.2325163553313538	4.9965469222187995	2.173567488222092	1.8516282176852226	0.5571893235909048	2.122063512099323	1.6899586564525635	3.349089059829712	0.23032291975706914	1.283465488064558	0.9967855855855856	-5.943836213779125	1.3274197076825414
238	5OQ4	232__dock	2.4674328043460845	0.38793541756639527	2.3098484970867634	1.1229036704025035	1.2198363693475722	0.281996862182035	1.1595631467898375	0.859522417876734	2.023863949775696	0.1246261579514148	0.7533279755841131	0.9995616438356164	-3.5433928821115965	1.4707127129139275
239	1M17	283__dock	4.986668776845932	1.3424460052710254	8.055258205521106	3.848310465601691	1.7960837030410766	0.38768938076207643	1.9881420171122788	2.0272494461706874	5.139716668562456	0.5189489349733241	1.0633875079980986	0.9991351351351352	-0.9052299221285198	1.2000497085470232
240	4I23	64__dock	2.7063279468655588	0.5052155147914368	5.958232832956314	1.391864878369193	2.1014455095410347	0.46592123423061016	1.191857877834788	0.8265918699825492	3.4454393784205117	0.4001144661319242	0.9532868881379405	0.9989410334346505	-3.5436835823905777	0.7970907288101771
241	1M17	46__dock	4.133377353334427	0.8818583125010314	10.027128448712826	3.6532406561897406	2.6126541702628137	0.5842092174151287	1.5645641091933	1.3442499949802516	4.814655170440674	0.11527776443226924	1.1825278193231612	0.998272072072072	-4.527264506500784	0.9709073230805061
242	1M17	71__dock	3.844012307059765	0.9677110168179193	7.802668588078022	3.0721920875418642	1.280760823559761	0.2385133512292036	1.829330708930278	1.8864219751344549	4.136700093746185	0.06753059363532662	0.8739867598638622	0.9986804804804805	-3.060480056059787	1.2420722775818753
243	1M17	24__dock	5.544739731955528	1.5126150806666128	5.071873151820898	2.044669821956047	2.823418766474724	0.8713244835086252	2.185144687874091	1.9216116559486005	3.4374221511509107	0.16966818116377286	1.2629283131576898	0.9992558558558559	-2.0712120945847907	0.8720733201590689
244	1M17	13__dock	4.998250519514084	1.1755671407116906	5.501996567636728	3.0449762246428933	1.761032383751869	0.2899225844004159	1.8663891057062167	1.836011585620236	4.8764480749766035	0.24001484005845583	0.9331607085007888	0.9985825825825826	-3.7134331001136047	1.459767546921162
