# Supplementary material for: De novo design of anticancer 4-thiazolidinone derivatives: a generative framework shaped by activity cliffs
Source: J Cheminform. 2026 May 11;18:88. doi: 10.1186/s13321-026-01216-3 (PMC13335218; doi:10.1186/s13321-026-01216-3)
Supplement: Supplementary file 7 — Supplementary Material 7. [file 13321_2026_1216_MOESM7_ESM.csv]

generated_ligand_id	generated_smiles	nearest_training_id	nearest_training_smiles	tanimoto_similarity
86	O=S1(=O)CCCN1c1ccc(ONc2c(F)cccc2F)cc1	CHEMBL254979	O=C(Cc1ccc2ccccc2c1)Nc1n[nH]c2ccc(N3CCCS3(=O)=O)cc12	0.338
239	O=C(CCc1n[nH]c2ccc(N3CCOCC3)cc12)N1CCCS1(=O)=O	CHEMBL258040	O=C(Cc1ccc(N2CCCCC2)cc1)Nc1n[nH]c2ccc(N3CCCS3(=O)=O)cc12	0.432
265	CN1CCN(c2ccc3[nH]nc(NC(=O)N4CCCS4(=O)=O)c3c2)CC1	CHEMBL258040	O=C(Cc1ccc(N2CCCCC2)cc1)Nc1n[nH]c2ccc(N3CCCS3(=O)=O)cc12	0.537
271	O=C(Nc1ccc(N2CCCS2(=O)=O)cc1F)NN1CCCC1	CHEMBL258040	O=C(Cc1ccc(N2CCCCC2)cc1)Nc1n[nH]c2ccc(N3CCCS3(=O)=O)cc12	0.386
343	O=C(NCCN1CCCS1(=O)=O)c1n[nH]c2ccc(CCN3CCCC3)cc12	CHEMBL258040	O=C(Cc1ccc(N2CCCCC2)cc1)Nc1n[nH]c2ccc(N3CCCS3(=O)=O)cc12	0.385
